# Supplementary material for: Sex dependent glial-specific changes in the chromatin accessibility landscape in late-onset Alzheimer’s disease brains
Source: Mol Neurodegener. 2021 Aug 24;16:58. doi: 10.1186/s13024-021-00481-0 (PMC8383438; doi:10.1186/s13024-021-00481-0)
Supplement: Supplementary file 1 — Additional file 1 : Supplementary Table 1. Demographic and sample information of all 51 patients analyzed. Supplementary Table 2. Demographic and sample information of group of 40 paired, 9 unpaired. *Donor tissue used for snRNA-seq. Supplementary Table 3. GREAT analysis of Top 5000 differential sites for Level 1 analysis. Supplementary Table 4. HOMER Motif search result of top 5000 sites more accessible in neuron and non-neuron. Supplementary Table 5. Demographic information for bulk ATAC-seq tissue samples. Supplementary Table 6. Differential analysis of Whole tissue vs neuron/non-neuron mixed. Terms in blue represent association with glial function and the ones in red represent association with neuronal function. Terms in green represent association with general brain function. GO terms enriched in DE sites of non-neuron vs whole tissue. Supplementary Table 7. GO terms enriched in DE sites of neuron vs whole tissue. Supplementary Table 8. GO terms enriched in sites more accessible in mixed neuron/non-neuron vs whole tissue. Supplementary Table 9. GO term enrichment of LOAD down differential sties in female glia controls vs. cases, FDR < 0.05. Terms in blue are associated with glial function. Supplementary Table 10. Level 1 (neuronal vs. non-neuronal) differentially accessible peaks. Supplementary Table 11. Level 2 (LOAD vs. Normal neuronal) differentially accessible peaks. Supplementary Table 12. Level 3 (LOAD vs. Normal non-neuronal female) differentially accessible peaks. Supplementary Table 13. Level 3b (LOAD vs. Normal non-neuronal female) differentially accessible peaks. Supplementary Table 14. Consistency between our snRNA-seq LOAD vs. Normal differential expression results and those of a recent publication. Our results are derived from HPCA-annotated neurons, astrocytes, and microglia. Dark orange = significantly up-regulated in LOAD, light orange = non-significantly up-regulated in LOAD, dark blue = significantly down-regulated in LOAD, light blue = non-s [file 13024_2021_481_MOESM1_ESM.xlsx]

## Sheet: Supplementary Table 1
Supplementary Table 1: Demographic and sample information of all 51 patients analyzed
Conditions	Seq ID	Order#	replicate#	Donor #	Disease Status	Age (y)	Sex	PMI (h)	Braak_Stage/Cog_Status_at_Death	RIN	mass (mg)	# nuclei	PCR cycles	sort date	duration of spin (h)	rotor rev start (x1000)	rotor rev end (x1000)	revolutions (x1000)	reads_passing_cutadapt	Trimmed/Processed_reads%	Processed_bases	Quality-trimmed_bases	Quality-trimmed_bases/Processed_bases%	passing_bps_from_cutadapt	total_seq#(R1+R2)processed_by_aligner	not_aligned#	unique_align#	multi_align#	aligned/total(%)	chrM#	chrM/total_aligned	peak_calls_fdr01	normalized_peak_calls	peak_calls_fdr05	peak_calls_fdr10	NRF	PBC1	PBC2	percentage of coverage	FriPs	mean peak size	sequencing depth coverage
NeuN+.ATACseq.omni	G2045	4417	B22_T1_HS	781	sAD	79	F	3.8	5	7.2	39	24700	14	2017-09-15	1	41624605	41625968	1363	63326705	0.002	3234767055	17763533	0.005	3165374265	63326705	38045444	17440952	7840309	39	4438309	0.07	3072	48.51	4939	7383	0.69	0.72	3.46	0.408329	0.00516667	303.773	0.19
NeuN-.ATACseq.omni	G2046	4417	B22_T1_HS	781	sAD	79	F	3.8	5	7.2	39	77200	12	2017-09-15	1	41624605	41625968	1363	50175966	0.002	2563921113	16429714	0.006	2523749292	50175966	21481089	20136394	8558483	57	3638518	0.07	7655	152.56	10107	12572	0.82	0.86	7.04	0.463464	0.0137863	362.687	0.26
NeuN+.ATACseq.omni	G2049	4417	B24_T1_HS	601	mAD	76	F	10.5	3	8	38	45000	13	2017-09-22	1	41633700	41635032	1332	44558144	0.001	2275666104	11372406	0.005	2235808396	44558144	27529049	12385979	4643116	38	1175678	0.03	93	2.09	126	177	0.77	0.79	4.74	0.275045	0.000593749	292.14	0.17
NeuN+.ATACseq.omni	G2050	4417	B24_T2_HS	601	mAD	76	F	10.5	3	8	38	45000	15	2017-09-22	1	41633700	41635032	1332	20423878	0.001	1043157366	5013805	0.005	1016802380	20423878	19179967	910190	333721	6	10906	0	9	0.44	11	13	0.83	0.83	5.85	0.020091	0.000305488	287.556	0.01
NeuN-.ATACseq.omni	G2051	4417	B24_T1_HS	601	mAD	76	F	10.5	3	8	38	37000	14	2017-09-22	1	41633700	41635032	1332	53082680	0.002	2711309634	14082242	0.005	2650142096	53082680	39180803	10154657	3747220	26	475826	0.01	203	3.82	390	680	0.71	0.72	3.53	0.224536	0.000687533	289.177	0.13
NeuN-.ATACseq.omni	G2052	4417	B24_T2_HS	601	mAD	76	F	10.5	3	8	38	37000	16	2017-09-22	1	41633700	41635032	1332	26012001	0.002	1328643789	6704864	0.005	1297216563	26012001	25087430	662844	261727	3	6066	0	12	0.46	19	22	0.82	0.83	5.7	0.0149332	0.00070411	390.583	0.01
NeuN+.ATACseq.omni	G2089	4543	B25_T1_HS	99	Normal	85	M	2	2	7.4	86	48800	13	2018-03-12	0.42	41686747	41687407	660	63293923	0.001	3232242045	15698929	0.005	3156340182	63293923	53297910	7224015	2771998	15	400027	0.01	629	9.94	1221	2037	0.81	0.82	5.65	0.16145	0.00192167	275.698	0.11
NeuN-.ATACseq.omni	G2090	4543	B25_T1_HS	99	Normal	85	M	2	2	7.4	86	106000	12	2018-03-12	0.42	41686747	41687407	660	73379280	0.002	3748522083	21900846	0.006	3673244744	73379280	45255949	17994543	10128788	38	7146760	0.1	31273	426.18	39064	42463	0.75	0.81	5.67	0.454233	0.105495	427.346	0.18
NeuN+.ATACseq.omni	G2091	4543	B26_T1_HS	963	Normal	82	F	8.12	3	6.9	49	69700	13	2017-11-21	0.5	41648217	41648788	571	35264551	0.001	1800650982	7859381	0.004	1759143416	35264551	34232980	744501	287070	2	32997	0	5	0.14	8	9	0.9	0.9	10.04	0.0166614	0.000253982	300.4	0.01
NeuN-.ATACseq.omni	G2092	4543	B26_T1_HS	963	Normal	82	F	8.12	3	6.9	49	152700	13	2017-11-21	0.5	41648217	41648788	571	43351395	0.001	2213741547	10233136	0.005	2157359372	43351395	41695794	1169869	485732	3	79688	0	15	0.35	25	35	0.83	0.83	6.12	0.0267404	0.000299589	299.133	0.02
NeuN+.ATACseq.omni	G2093	4543	B27_T1_HS	673	Normal	80	F	1.15	1	8.7	48	115000	12	2017-11-21	0.5	41648217	41648788	571	67058255	0.001	3424821360	18247038	0.005	3365926987	67058255	31167262	26017718	9873275	53	4696457	0.07	16644	248.2	24079	27810	0.82	0.85	6.69	0.579692	0.0249493	350.333	0.31
NeuN-.ATACseq.omni	G2094	4543	B27_T1_HS	673	Normal	80	F	1.15	1	8.7	48	278000	13	2017-11-21	0.5	41648217	41648788	571	63934238	0.001	3265246134	16993832	0.005	3200224254	63934238	39150811	17030400	7753027	38	3884032	0.06	22247	347.97	28201	30880	0.75	0.8	4.97	0.400289	0.0578619	382.664	0.2
NeuN+.ATACseq.omni	G2101	4559	B28_T1_HS	893	Normal	90	M	5.5	2	6.8	50	193000	12	2017-11-20	0.5	41648788	41649482	694	45853846	0.001	2341026276	9562095	0.004	2289976334	45853846	15785186	21349798	8718862	65	4551341	0.1	3826	83.44	6496	7889	0.85	0.89	9.14	0.485653	0.00460815	298.988	0.27
NeuN-.ATACseq.omni	G2102	4559	B28_T1_HS	893	Normal	90	M	5.5	2	6.8	50	266000	12	2017-11-20	0.5	41648788	41649482	694	39677265	0.001	2025787167	8428151	0.004	1994659798	39677265	15846290	16952056	6878919	60	2116058	0.05	3469	87.43	5002	6561	0.84	0.88	8.61	0.384905	0.0051089	310.809	0.24
NeuN+.ATACseq.omni	G2103	4559	B29_T1_HS	1320	Normal	85	M	5.05	2	5.1	49	199000	11	2017-11-20	0.5	41648788	41649482	694	77274238	0.001	3945047217	14008940	0.004	3862017672	77274238	68275638	6760282	2238318	11	693394	0.01	2044	26.45	3891	7063	0.7	0.71	3.43	0.145341	0.00618385	277.716	0.08
NeuN-.ATACseq.omni	G2104	4559	B29_T1_HS	1320	Normal	85	M	5.05	2	5.1	49	403000	11	2017-11-20	0.5	41648788	41649482	694	89929653	0.001	4592874819	22875409	0.005	4522348323	89929653	32690997	39238352	18000304	63	12419631	0.14	56885	632.55	72732	78788	0.72	0.79	5.28	0.924488	0.150039	452.111	0.32
NeuN+.ATACseq.omni	G2105	4559	B30_T1_HS	247	Normal	85	F	15.75	1	5.7	53	90000	11	2017-11-29	1	41649482	41650171	689	57805147	0.001	2951192316	12231630	0.004	2909035238	57805147	15446616	29343809	13014722	73	8146923	0.14	15811	273.52	24195	34394	0.82	0.86	7.54	0.684152	0.0181036	340.687	0.33
NeuN-.ATACseq.omni	G2106	4559	B30_T1_HS	247	Normal	85	F	15.75	1	5.7	53	223000	11	2017-11-29	1	41649482	41650171	689	60790473	0.001	3104050332	14042341	0.005	3060764125	60790473	15730956	31744352	13315165	74	6371298	0.1	27283	448.8	34646	41906	0.81	0.86	7.46	0.727777	0.0481562	413.043	0.35
NeuN+.ATACseq.omni	G2110	4594	B31_T1_HS	676	Normal	60	M	9.5	1	7	60	129000	12	2017-11-29	1	41649482	41650171	689	56140885	0.002	2868193284	19507036	0.007	2801355529	56140885	20535725	25593943	10011217	63	5409067	0.1	30784	548.33	44203	57963	0.87	0.9	10.42	0.575076	0.0408356	341.312	0.31
NeuN-.ATACseq.omni	G2111	4594	B31_T1_HS	676	Normal	60	M	9.5	1	7	60	415000	11	2017-11-29	1	41649482	41650171	689	44984751	0.002	2298146343	15445096	0.007	2254291063	44984751	12942417	20615198	11427136	71	7392168	0.16	26183	582.04	32405	35077	0.85	0.92	13.55	0.517531	0.0606002	410.57	0.25
NeuN+.ATACseq.omni	G2112	4594	B32_T1_HS	707	Normal	80	M	4.25	1	4.8	49	133000	15	2017-12-19	0.5	not recorded	41658436		59872155	0.002	3058185063	17128639	0.006	2988546011	59872155	54219271	4070450	1582434	9	492135	0.01	192	3.21	533	877	0.65	0.66	2.97	0.0913024	0.000971893	261.219	0.04
NeuN-.ATACseq.omni	G2113	4594	B32_T1_HS	707	Normal	80	M	4.25	1	4.8	49	173000	15	2017-12-19	0.5	not recorded	41658436		57281344	0.002	2925743010	16352219	0.006	2856080556	57281344	51430628	4180582	1670134	10	558155	0.01	3164	55.24	5485	6457	0.69	0.71	3.44	0.0944976	0.0143683	289.168	0.05
NeuN+.ATACseq.omni	G2114	4594	B26_T2_HS	963	Normal	82	F	8.12	3	6.9	53	83000	15	2017-12-20	0.5	41660171	41660778	607	55952653	0.002	2858080851	16274397	0.006	2776952404	55952653	53211117	1950428	791108	4	181380	0	14	0.25	19	26	0.76	0.77	4.32	0.0442798	0.000407071	376.643	0.02
NeuN-.ATACseq.omni	G2115	4594	B26_T2_HS	963	Normal	82	F	8.12	3	6.9	53	334000	13	2017-12-20	0.5	41660171	41660778	607	57399055	0.002	2932946046	20620303	0.007	2866122847	57399055	23845537	22255773	11297745	58	8148053	0.14	56495	984.25	71927	78534	0.76	0.83	6.32	0.541939	0.14147	413.645	0.2
NeuN+.ATACseq.omni	G2116	4594	B33_T1_HS	909	Normal	90	F	4	2	7.1	51	126000	11	2017-12-27	0.42	41660778	41661347	569	50260954	0.003	2569791927	22348047	0.009	2519504506	50260954	7697818	30864768	11698368	84	5913338	0.12	40383	803.47	54687	66433	0.88	0.91	11.96	0.687457	0.0733217	397.859	0.34
NeuN-.ATACseq.omni	G2117	4594	B33_T1_HS	909	Normal	90	F	4	2	7.1	51	122000	12	2017-12-27	0.42	41660778	41661347	569	50542273	0.002	2583176163	19956579	0.008	2533578206	50542273	17219994	22507197	10815082	65	6391273	0.13	32353	640.12	39609	42737	0.8	0.86	7.84	0.538204	0.115568	466.299	0.24
NeuN+.ATACseq.omni	G2118	4594	B34_T1_HS	1557	Normal	90	M	4	2	7.5	52	89000	14	2017-12-27	0.42	41660778	41661347	569	63037449	0.002	3220228230	19658846	0.006	3141632504	63037449	45199722	11988555	5849172	28	3319085	0.05	1805	28.63	3168	3922	0.75	0.78	4.46	0.288105	0.00320674	285.273	0.15
NeuN-.ATACseq.omni	G2119	4594	B34_T1_HS	1557	Normal	90	M	4	2	7.5	52	146000	14	2017-12-27	0.42	41660778	41661347	569	69705399	0.002	3560809290	21612942	0.006	3480417798	69705399	54944966	9135144	5625289	21	4087535	0.06	1740	24.96	2807	3396	0.64	0.67	3.06	0.238403	0.00412468	290.561	0.09
NeuN+.ATACseq.omni	G2120	4594	B35_T1_HS	1690	Normal	84	F	4.42	0	7.6	100	253000	14	2017-12-28	0.5	41661347	41662040	693	48873322	0.002	2496906909	15798139	0.006	2429300059	48873322	38890055	6983072	3000195	20	1487367	0.03	3452	70.63	5586	8337	0.74	0.76	4.21	0.161244	0.0103377	296.598	0.09
NeuN-.ATACseq.omni	G2121	4594	B35_T1_HS	1690	Normal	84	F	4.42	0	7.6	100	339000	13	2017-12-28	0.5	41661347	41662040	693	37546562	0.002	1918529883	13685245	0.007	1880788887	37546562	13629811	13547748	10369003	63	9822438	0.26	33915	903.28	43762	47373	0.74	0.86	7.71	0.386291	0.0927565	395.137	0.12
NeuN+.ATACseq.omni	G2122	4615	B36_T1_HS	580	mAD	80	M	11.1	4	6.6	47	105000	14	2018-01-05	1	41662040	41663477	1437	70656886	0.002	3609666729	21865745	0.006	3543835290	70656886	52225547	13238217	5193122	26	1785784	0.03	115	1.63	176	314	0.74	0.76	4.06	0.297693	0.00046383	314.47	0.17
NeuN-.ATACseq.omni	G2123	4615	B36_T1_HS	580	mAD	80	M	11.1	4	6.6	47	188000	12	2018-01-05	1	41662040	41663477	1437	32271734	0.002	1648762782	11116905	0.007	1624876375	32271734	5766673	18266440	8238621	82	4311956	0.13	14139	438.12	18604	20857	0.89	0.94	17.56	0.428096	0.0267674	383.383	0.25
NeuN+.ATACseq.omni	G2124	4615	B37_T1_HS	777	mAD	74	M	1.17	4	8	58	138000	14	2018-01-05	1	41662040	41663477	1437	58505186	0.002	2988571440	17273284	0.006	2929176793	58505186	43492267	10862810	4150109	25	2228890	0.04	8938	152.77	14069	17219	0.73	0.75	3.99	0.242481	0.0232807	317.959	0.12
NeuN-.ATACseq.omni	G2125	4615	B37_T1_HS	777	mAD	74	M	1.17	4	8	58	158000	12	2018-01-05	1	41662040	41663477	1437	48199430	0.002	2462679738	16584528	0.007	2411698380	48199430	15723539	22699035	9776856	67	5903195	0.12	49429	1025.51	60902	71718	0.79	0.85	7.27	0.524533	0.153513	423.246	0.23
NeuN+.ATACseq.omni	G2126	4615	B38_T1_HS	191	mAD	82	M	1.5	4	7.5	50	62000	14	2018-01-09	0.42	41663477	41664046	569	57383235	0.002	2931430173	17490248	0.006	2861910390	57383235	39650340	12531552	5201343	30	2612767	0.05	6190	107.87	9302	12969	0.72	0.75	3.95	0.286412	0.0135753	319.324	0.15
NeuN-.ATACseq.omni	G2127	4615	B38_T1_HS	191	mAD	82	M	1.5	4	7.5	50	108000	14	2018-01-09	0.42	41663477	41664046	569	64387094	0.002	3288791865	18632853	0.006	3196527895	64387094	48498637	11071452	4817005	24	1680906	0.03	9080	141.02	11317	13694	0.72	0.74	3.88	0.256622	0.0276644	336.311	0.14
NeuN+.ATACseq.omni	G2128	4632	B39_T1_HS	459	mAD	79	F	4.83	3	6.6	46	185000	10	2018-01-11	0.42	41664046	41664600	554	49120141	0.002	2509339944	15586213	0.006	2484838245	49120141	5986829	31236884	11896428	87	6000036	0.12	22834	464.86	32089	37174	0.88	0.91	11.51	0.696666	0.0355196	402.302	0.37
NeuN-.ATACseq.omni	G2129	4632	B39_T1_HS	459	mAD	79	F	4.83	3	6.6	46	258000	12	2018-01-11	0.42	41664046	41664600	554	56047688	0.002	2864482626	20049688	0.007	2813195560	56047688	16330387	29082177	10635124	70	5303364	0.09	42667	761.26	54279	65110	0.81	0.85	7.23	0.641493	0.105716	434.562	0.3
NeuN+.ATACseq.omni	G2130	4632	B40_T1_HS	992	mAD	85	M	9.78	4	5.1	51	99000	13	2018-01-11	0.42	41664046	41664600	554	52938321	0.002	2704678206	17030383	0.006	2664671651	52938321	12221541	30515748	10201032	76	3510867	0.07	13123	247.89	19881	26699	0.81	0.83	5.85	0.657636	0.0174471	338.402	0.35
NeuN-.ATACseq.omni	G2131	4632	B40_T1_HS	992	mAD	85	M	9.78	4	5.1	51	661000	10	2018-01-11	0.42	41664046	41664600	554	56205873	0.002	2873143956	21415148	0.007	2820628309	56205873	5622211	36701231	13882431	90	6753525	0.12	42271	752.07	53300	58200	0.85	0.9	10.86	0.817	0.100215	440.493	0.38
NeuN+.ATACseq.omni	G2132	4632	B41_T1_HS	601	mAD	76	F	10.5	3	8	60	136000	10	2018-01-12	0.58	41664600	41665405	805	57968337	0.002	2961139050	17731599	0.006	2923225874	57968337	7770366	32889260	17308711	86	12615740	0.22	23761	409.9	34775	46507	0.85	0.91	11.97	0.810771	0.028307	379.791	0.36
NeuN-.ATACseq.omni	G2133	4632	B41_T1_HS	601	mAD	76	F	10.5	3	8	60	83600	12	2018-01-12	0.58	41664600	41665405	805	59681843	0.002	3049068711	18874962	0.006	2994565034	59681843	16037139	30343777	13300927	73	4962790	0.08	13011	218.01	16437	17963	0.83	0.88	8.64	0.704926	0.0256977	415.349	0.37
NeuN+.ATACseq.omni	G2134	4632	B42_T1_HS	1078	mAD	86	F	7.17	4	6.4	50	71000	11	2018-01-12	0.58	41664600	41665405	805	27612621	0.002	1410866907	9452954	0.007	1389890942	27612621	4054433	16550636	7007552	85	1813886	0.07	54	1.96	80	114	0.91	0.96	24.42	0.380499	0.000219329	353.444	0.25
NeuN-.ATACseq.omni	G2135	4632	B42_T1_HS	1078	mAD	86	F	7.17	4	6.4	50	307000	11	2018-01-12	0.58	41664600	41665405	805	31837369	0.002	1626684270	10941519	0.007	1600795730	31837369	4513014	19518436	7805919	85	1879886	0.06	2791	87.66	3904	5069	0.91	0.95	21.31	0.441328	0.00381418	320.058	0.29
NeuN+.ATACseq.omni	G2136	4632	B26_T3_HS	963	Normal	82	F	8.12	3	6.9	67	195000	12	2018-01-25	0.25	41668406	41668733	327	55952653	0.002	2858080851	16274397	0.006	2776952404	55952653	53211117	1950428	791108	4	181380	0	14	0.25	19	26	0.76	0.77	4.32	0.0442798	0.482632	360.572	0.32
NeuN-.ATACseq.omni	G2137	4632	B26_T3_HS	963	Normal	82	F	8.12	3	6.9	67	659000	10	2018-01-25	0.25	41668406	41668733	327	54747889	0.003	2799168507	22813610	0.008	2753413831	54747889	4608675	36606414	13532800	91	7090284	0.13	80442	1469.32	100808	106479	0.78	0.88	10.99	0.809822	0.262561	494.208	0.29
NeuN+.ATACseq.omni	G2138	4632	B34_T2_HS	1557	Normal	90	M	4	2	7.5	51	130000	14	2018-01-25	0.25	41668406	41668733	327	52015768	0.002	2657375247	15477065	0.006	2594930427	52015768	31121971	13684028	7209769	40	4826698	0.09	7052	135.57	11136	13533	0.79	0.83	5.92	0.337465	0.0114427	303.865	0.17
NeuN-.ATACseq.omni	G2139	4632	B34_T2_HS	1557	Normal	90	M	4	2	7.5	51	71400	14	2018-01-25	0.25	41668406	41668733	327	104611244	0.002	5344366602	32523372	0.006	5250647315	104611244	47213359	34965513	22432372	54	16909550	0.16	13207	126.25	18085	20589	0.67	0.73	3.72	0.92706	0.0210338	401.535	0.31
NeuN+.ATACseq.omni	G2140	4682	B28_T3_HS	893	Normal	90	M	5.5	2	6.8	67	480000	12	2018-01-29	0.25	41671730	41672054	324	32939092	0.003	1684219410	15904097	0.009	1639486847	32939092	13130807	13082525	6725760	60	5188243	0.16	24671	748.99	35449	47213	0.86	0.92	12.38	0.319933	0.0447372	335.525	0.16
NeuN-.ATACseq.omni	G2141	4682	B28_T3_HS	893	Normal	90	M	5.5	2	6.8	67	336000	13	2018-01-29	0.25	41671730	41672054	324	46370977	0.002	2370339189	20067561	0.008	2300103001	46370977	40093740	4302380	1974857	13	1153906	0.02	12515	269.89	16930	22334	0.79	0.82	5.71	0.101387	0.0579626	322.412	0.05
NeuN+.ATACseq.omni	G2142	4682	B25_T2_HS	99	Normal	85	M	2	2	7.4	59	186900	11	2018-02-01	0.42	41672838	41673407	569	50731949	0.002	2592535173	19318574	0.007	2489414950	50731949	47184282	2483537	1064130	6	437696	0.01	4462	87.95	6653	9686	0.93	0.95	20.64	0.0573	0.02404	285.73	0.04
NeuN-.ATACseq.omni	G2143	4682	B25_T2_HS	99	Normal	85	M	2	2	7.4	59	149800	11	2018-02-01	0.42	41672838	41673407	569	54113253	0.002	2765465616	21345304	0.008	2652006426	54113253	52476523	1012254	624476	3	481162	0.01	8939	165.19	13780	17789	0.87	0.94	18.82	0.0264356	0.116736	304.288	0.01
NeuN+.ATACseq.omni	G2144	4682	B34_T3_HS	1557	Normal	90	M	4	2	7.5	63	120000	11	2018-02-01	0.42	41672838	41673407	569	47128448	0.002	2408963631	19498716	0.008	2336936666	47128448	42972954	2719215	1436279	8	928641	0.02	566	12.01	1222	1729	0.91	0.96	24.15	0.0671173	0.00230298	256.613	0.04
NeuN-.ATACseq.omni	G2145	4682	B34_T3_HS	1557	Normal	90	M	4	2	7.5	63	110000	11	2018-02-01	0.42	41672838	41673407	569	50382462	0.002	2575173855	20746737	0.008	2480688486	50382462	46104039	2987495	1290928	8	275477	0.01	31	0.62	52	73	0.94	0.95	22.73	0.0691028	0.000415574	342.968	0.05
NeuN+.ATACseq.omni	G2155	4682	B43_T1_HS	387	mAD	73	F	11.8	4	4.2	71	67400	12	2018-02-06	0.33	41674306	41674752	446	88070403	0.002	4501832373	34859912	0.008	4349919732	88070403	49499409	29690269	8880725	43	1876826	0.02	1246	14.15	5924	14427	0.8	0.81	5.41	0.622978	0.00147663	295.856	0.34
NeuN-.ATACseq.omni	G2156	4682	B43_T1_HS	387	mAD	73	F	11.8	4	4.2	71	468000	12	2018-02-06	0.33	41674306	41674752	446	47119768	0.002	2408941242	19108162	0.008	2349469875	47119768	30213281	12851136	4055351	35	491281	0.01	100	2.12	138	163	0.85	0.86	7.4	0.273065	0.0335317	354.523	0.41
NeuN+.ATACseq.omni	G2157	4682	B44_T1_HS	437	mAD	83	F	3.77	4	5.3	74	97988	10	2018-02-06	0.33	41674306	41674752	446	35895668	0.002	1834778907	14248286	0.008	1795007151	35895668	9460868	19319633	7115167	73	1488296	0.04	268	7.47	433	632	0.91	0.94	19.02	0.426961	0.000448538	290.101	0.28
NeuN-.ATACseq.omni	G2158	4682	B44_T1_HS	437	mAD	83	F	3.77	4	5.3	74	864900	9	2018-02-06	0.33	41674306	41674752	446	45015159	0.002	2301347868	19487474	0.008	2252315438	45015159	6135587	28386287	10493285	86	3119147	0.07	23295	517.49	28521	30803	0.91	0.94	19.01	0.627962	0.0398061	374.193	0.37
NeuN+.ATACseq.omni	G2159	4682	B45_T1_HS	542	Normal	82	M	3.25	1	7.4	53	218700	10	2018-02-15	0.17	41676342	41676541	199	42547005	0.003	2175490068	18909814	0.009	2126168452	42547005	11990441	19716697	10839867	71	9493754	0.22	63484	1492.09	83122	91061	0.83	0.91	12.5	0.493533	0.121777	380.71	0.18
NeuN-.ATACseq.omni	G2160	4682	B45_T1_HS	542	Normal	82	M	3.25	1	7.4	53	313800	10	2018-02-15	0.17	41676342	41676541	199	24310292	0.003	1243441812	11774804	0.009	1214454363	24310292	7035196	12295009	4980087	71	2915612	0.12	50580	2080.6	62827	67105	0.82	0.91	13.17	0.279018	0.229382	408.674	0.12
NeuN+.ATACseq.omni	G2161	4709	B46_T1_HS	127	mAD	66	M	3	4	6	69	145000	13	2018-02-15	0.17	41676342	41676541	199	85705265	0.002	4378298490	24826788	0.006	4258009713	85705265	75023129	7652179	3029957	12	1419968	0.02	7535	87.92	11209	16058	0.71	0.73	3.88	0.172532	0.0242265	305.956	0.09
NeuN-.ATACseq.omni	G2162	4709	B46_T1_HS	127	mAD	66	M	3	4	6	69	1190000	10	2018-02-15	0.17	41676342	41676541	199	34586537	0.002	1767163872	11496671	0.007	1722852593	34586537	10177424	16792710	7616403	70	4807561	0.14	49624	1434.78	60267	64118	0.84	0.9	11.93	0.394243	0.150359	398.665	0.18
NeuN+.ATACseq.omni	G2163	4709	B36_T2_HS	580	mAD	80	M	11.1	4	6.6	79	110000	13	2018-02-16	0.25	41676541	41676812	271	90656760	0.002	4630722480	24542931	0.005	4497901944	90656760	78649175	8484415	3523170	13	1378655	0.02	148	1.63	307	432	0.72	0.73	3.79	0.19394	0.00056914	301.77	0.11
NeuN-.ATACseq.omni	G2164	4709	B36_T2_HS	580	mAD	80	M	11.1	4	6.6	79	570000	11	2018-02-16	0.25	41676541	41676812	271	51797246	0.002	2646002502	15887555	0.006	2584249329	51797246	20864383	21451118	9481745	59	5694091	0.11	28516	550.53	36130	39697	0.82	0.87	8.2	0.499611	0.0587946	379.542	0.24
NeuN+.ATACseq.omni	G2165	4709	B42_T2_HS	1078	mAD	86	F	7.2	4	6	78	122000	9	2018-02-16	0.25	41676541	41676812	271	37285382	0.001	1904395590	10740805	0.006	1864974712	37285382	7961592	20685910	8637880	78	2725062	0.07	223	5.98	345	472	0.9	0.93	15.98	0.473622	0.00045267	311.027	0.29
NeuN-.ATACseq.omni	G2166	4709	B42_T2_HS	1078	mAD	86	F	7.2	4	6	78	415000	9	2018-02-16	0.25	41676541	41676812	271	32369481	0.002	1653446163	9645404	0.006	1621466063	32369481	6191134	18539666	7638681	80	2295893	0.07	2725	84.18	3768	5028	0.9	0.94	18.4	0.422819	0.00358923	308.356	0.27
NeuN-.ATACseq.omni	G2168	4709	B43_T2_HS	387	mAD	73	F	11.8	4	4	85	1670000	9	2018-02-19	0.17	41676812	41677012	200	39940219	0.002	2040723027	14077493	0.007	1998153404	39940219	5996564	24964809	8978846	84	3247049	0.08	29813	746.44	37686	40659	0.91	0.95	21.44	0.54824	0.000159559	325.86	0.19
NeuN+.ATACseq.omni	G2169	4709	B44_T2_HS	437	mAD	83	F	3.8	4	5	98	112000	10	2018-02-19	0.17	41676812	41677012	200	35630551	0.002	1820007675	10610352	0.006	1762568126	35630551	12331486	16636300	6662765	65	4397432	0.12	2735	76.76	11500	29006	0.88	0.93	13.99	0.376314	0.00290522	267.469	0.21
NeuN-.ATACseq.omni	G2170	4709	B44_T2_HS	437	mAD	83	F	3.8	4	5	98	957000	10	2018-02-19	0.17	41676812	41677012	200	49792424	0.002	2543630457	15541327	0.006	2474982666	49792424	19098320	23254991	7439113	61	2527547	0.05	3156	63.38	13692	29080	0.87	0.9	10.66	0.495755	0.00352791	278.409	0.28
NeuN+.ATACseq.omni	G2171	4709	B47_T1_HS	688	Normal	63	M	7	1	7	71	49000	13	2018-02-23	0.5	41677556	41678211	655	128136091	0.002	6545743563	37361275	0.006	6369018123	128136091	120730188	5563039	1842864	5	599945	0	6851	53.47	11613	14577	0.74	0.75	4.08	0.119616	0.0270777	297.433	0.07
NeuN-.ATACseq.omni	G2172	4709	B47_T1_HS	688	Normal	63	M	7	1	7	71	599000	13	2018-02-23	0.5	41677556	41678211	655	67520320	0.002	3449677383	21126251	0.006	3344840740	67520320	50657762	12197378	4665180	24	1183090	0.02	26284	389.28	33428	37202	0.77	0.8	5.06	0.272355	0.102174	353.821	0.14
NeuN+.ATACseq.omni	G2179	4902	B40_T2_HS	992	mAD	85	M	9.8	4	5	95	191000	11	2018-02-23	0.5	41677556	41678211	655	90804573	0.001	4637637417	25274453	0.005	4558879601	90804573	17534543	53460196	19809834	80	8502017	0.09	23053	253.87	34486	45792	0.85	0.89	9.03	1.18342	0.0267203	398.137	0.52
NeuN-.ATACseq.omni	G2180	4902	B40_T2_HS	992	mAD	85	M	9.8	4	5	95	292000	11	2018-02-23	0.5	41677556	41678211	655	61544033	0.002	3143670702	17976662	0.006	3082979363	61544033	18512801	30775492	12255740	69	5990253	0.1	38647	627.96	47932	51864	0.83	0.89	10.03	0.695018	0.129462	484.024	0.32
NeuN+.ATACseq.omni	G2185	4902	B35_T2_HS	1690	Normal	84	F	4.4	0	8	83	278000	12	2018-03-01	0.17	41684412	41684585	173	100164342	0.001	5115289494	25390773	0.005	4997682408	100164342	45336682	36629745	18197915	54	10466755	0.1	29705	296.56	42418	48522	0.77	0.81	5.41	0.885547	0.0421613	382.688	0.37
NeuN-.ATACseq.omni	G2186	4902	B35_T2_HS	1690	Normal	84	F	4.4	0	8	83	918700	10	2018-03-01	0.17	41684412	41684585	173	101012736	0.002	5161779513	35945742	0.007	5069205390	101012736	14509319	49760703	36742714	85	32244691	0.32	76261	754.96	88784	100480	0.59	0.82	7.13	1.39716	0.233839	511.869	0.25
NeuN+.ATACseq.omni	G2187	4902	B50_T1_HS	111	mAD	79	M	0.6	4	7	114	361000	11	2018-03-02	0.25	41684585	41684796	211	92125958	0.002	4705757556	26091455	0.006	4643962939	92125958	28871181	45120588	18134189	68	9821091	0.11	30160	327.38	44506	52772	0.81	0.85	6.88	1.02166	0.0483841	414.259	0.43
NeuN-.ATACseq.omni	G2188	4902	B50_T1_HS	111	mAD	79	M	0.6	4	7	114	1300000	11	2018-03-02	0.25	41684585	41684796	211	86046263	0.002	4395649251	26120177	0.006	4350000703	86046263	19194694	46889696	19961873	77	10147234	0.12	56168	652.77	72757	86186	0.79	0.85	7.38	1.07975	0.127762	491.11	0.42
NeuN+.ATACseq.omni	G2189	4902	B32_T2_HS	707	Normal	80	M	4.3	1	5	80	238000	11	2018-03-02	0.25	41684585	41684796	211	77239781	0.001	3944817870	19846872	0.005	3863835939	77239781	46295412	21693163	9251206	40	5581708	0.07	32539	421.27	45478	51899	0.85	0.89	9.31	0.499797	0.0635023	390.286	0.25
NeuN-.ATACseq.omni	G2190	4902	B32_T2_HS	707	Normal	80	M	4.3	1	5	80	1020000	12	2018-03-02	0.25	41684585	41684796	211	95850460	0.001	4895257389	24393114	0.005	4798932751	95850460	63494290	23065473	9290697	33	3914595	0.04	52718	550	65010	77144	0.75	0.81	5.77	0.5226	0.176149	452.464	0.22
NeuN+.ATACseq.omni	G2200	4750	B45_T2_HS	542	Normal	82	M	3.3	1	7.4	119	289000	11	2018-03-05	0.42	41684796	41685378	582	53439285	0.001	2729329056	14428231	0.005	2696466050	53439285	9434583	27248054	16756648	82	15812829	0.3	74802	1399.76	95256	113605	0.79	0.89	10.6	0.710741	0.137426	422.689	0.21
NeuN-.ATACseq.omni	G2201	4750	B45_T2_HS	542	Normal	82	M	3.3	1	7.4	119	329800	11	2018-03-05	0.42	41684796	41685378	582	52934579	0.002	2704330947	16168233	0.006	2671863071	52934579	11120668	28830788	12983123	78	9323678	0.18	69426	1311.54	83366	88214	0.74	0.86	8.6	0.675356	0.239526	463.914	0.21
NeuN+.ATACseq.omni	G2202	4750	B51_T1_HS	357	mAD	75	M	3	3	8.5	73	717000	12	2018-03-05	0.42	41684796	41685378	582	74619737	0.001	3810070515	15765841	0.004	3749601810	74619737	47767374	18333774	8518589	35	6706524	0.09	50298	674.06	67954	84878	0.79	0.84	6.56	0.433705	0.106784	388.202	0.18
NeuN-.ATACseq.omni	G2203	4750	B51_T1_HS	357	mAD	75	M	3	3	8.5	73	939600	12	2018-03-05	0.42	41684796	41685378	582	62142851	0.002	3174519327	17589442	0.006	3125050712	62142851	21612895	28135344	12394612	65	8114715	0.13	59142	951.71	69495	79783	0.7	0.83	7.17	0.654618	0.285582	520.656	0.19
NeuN+.ATACseq.omni	G2204	4750	B21_T2_HS	563	sAD	68	M	7.1	6	7.7	103	266000	17	2018-03-08	0.25	41685767	41686097	330	70341912	0.001	3590908521	13576418	0.004	3512360637	70341912	40035197	19379585	10927130	43	8227812	0.12	30682	436.18	40967	51021	0.81	0.88	8.67	0.489498	0.0643785	367.003	0.21
NeuN-.ATACseq.omni	G2205	4750	B21_T2_HS	563	sAD	68	M	7.1	6	7.7	103	1000000	11	2018-03-08	0.25	41685767	41686097	330	54526602	0.002	2785510197	16222755	0.006	2750932457	54526602	12150027	28549400	13827175	77	8219211	0.15	55458	1017.08	67094	77660	0.77	0.88	9.43	0.684444	0.164261	461.595	0.27
NeuN+.ATACseq.omni	G2206	4750	B22_T2_HS	781	sAD	79	F	3.8	5	7.2	100	304000	11	2018-03-08	0.25	41685767	41686097	330	56083828	0.001	2863830948	14464526	0.005	2834286803	56083828	7168305	33010256	15905267	87	10078781	0.18	6031	107.54	8996	13100	0.86	0.91	11.6	0.790057	0.00638691	342.965	0.39
NeuN-.ATACseq.omni	G2207	4750	B22_T2_HS	781	sAD	79	F	3.8	5	7.2	100	886000	11	2018-03-08	0.25	41685767	41686097	330	44811063	0.001	2288282994	11440068	0.005	2263382068	44811063	8583434	24707020	11520609	80	5782726	0.13	11619	259.29	14894	18021	0.87	0.92	13.11	0.585129	0.0190617	390.273	0.32
NeuN+.ATACseq.omni	G2208	4750	B52_T1_HS	730	mAD	86	F	12.2	3	5.7	106	220000	11	2018-03-09	0.33	41686292	41686747	455	78540768	0.001	4010113272	18682588	0.005	3967000526	78540768	8549937	45467586	24523245	89	18183824	0.23	10861	138.28	20201	30234	0.85	0.92	12.7	1.13045	0.00824659	326.904	0.46
NeuN-.ATACseq.omni	G2209	4750	B52_T1_HS	730	mAD	86	F	12.2	3	5.7	106	822000	10	2018-03-09	0.33	41686292	41686747	455	58945133	0.001	3010094409	15265716	0.005	2979219967	58945133	9224702	33781809	15938622	84	9209532	0.16	35971	610.25	43378	49767	0.83	0.9	11.3	0.803058	0.0844999	450.761	0.36
NeuN+.ATACseq.omni	G2210	4750	B53_T1_HS	896	sAD	83	F	5.4	6	7	108	125000	11	2018-03-09	0.33	41686292	41686747	455	66714435	0.001	3407071422	17400786	0.005	3360386070	66714435	11918907	38682909	16112619	82	8929604	0.13	15056	225.68	22218	29242	0.87	0.91	11.79	0.885028	0.0170941	338.754	0.42
NeuN-.ATACseq.omni	G2211	4750	B53_T1_HS	896	sAD	83	F	5.4	6	7	108	1020000	10	2018-03-09	0.33	41686292	41686747	455	60219103	0.001	3075776238	16770283	0.005	3038236093	60219103	14473896	30827372	14917835	75	8841546	0.15	42371	703.61	55580	61524	0.83	0.89	10.36	0.738852	0.090645	432.038	0.33
NeuN+.ATACseq.omni	G2212	4750	B25_T3_HS	99	Normal	85	M	2	2	7	86	353000	11	2018-03-12	0.42	41686747	41687407	660	84072082	0.001	4292678925	18199001	0.004	4245662146	84072082	60091477	16360971	7619634	28	5632298	0.07	32835	390.56	46679	60390	0.73	0.78	4.6	0.387322	0.0747343	354.494	0.16
NeuN-.ATACseq.omni	G2213	4750	B25_T3_HS	99	Normal	85	M	2	2	7	86	401900	13	2018-03-12	0.42	41686747	41687407	660	58286968	0.001	2976817776	15273927	0.005	2944211884	58286968	22117075	23107833	13062060	62	9386387	0.16	37683	646.51	45347	52305	0.75	0.86	7.96	0.584197	0.136345	450.267	0.22
NeuN+.ATACseq.omni	G2214	4750	B34_T4_HS	1557	Normal	90	M	4	2	8	104	169000	12	2018-03-12	0.42	41686747	41687407	660	53089254	0.001	2710767963	12520167	0.005	2676464144	53089254	9991295	27486542	15611417	81	13330759	0.25	18191	342.65	28018	39797	0.85	0.92	12.84	0.696095	0.0212038	338.725	0.3
NeuN-.ATACseq.omni	G2215	4750	B34_T4_HS	1557	Normal	90	M	4	2	8	104	389000	11	2018-03-12	0.42	41686747	41687407	660	57135060	0.001	2917631868	14244487	0.005	2882355869	57135060	14046825	25124116	17964119	75	15880941	0.28	18353	321.22	25038	29057	0.78	0.88	8.82	0.695938	0.0309995	388.461	0.26
NeuN+.ATACseq.omni	G2216	4750	B47_T2_HS	688	Normal	63	M	7	1	7	100	135900	12	2018-03-13	0.33	41687407	41687935	528	64045875	0.001	3270871026	16344645	0.005	3223436542	64045875	16667262	34465104	12913509	73	8163968	0.13	65714	1026.05	95635	107444	0.81	0.85	7.03	0.765234	0.10788	398.476	0.31
NeuN-.ATACseq.omni	G2217	4750	B47_T2_HS	688	Normal	63	M	7	1	7	100	1020000	12	2018-03-13	0.33	41687407	41687935	528	53814234	0.002	2748665400	15266618	0.006	2706387996	53814234	8650565	28579702	16583967	83	11964010	0.22	61731	1147.11	72323	82524	0.63	0.82	7	0.72946	0.263692	495.582	0.17
NeuN+.ATACseq.omni	G2230	4811	B54_T1_HS	581	mAD	80	M	13.2	4	N/A	109	344000	11	2018-03-26	0.42	41690064	41690731	667	71148090	0.001	3632703837	17558742	0.005	3577299295	71148090	13286048	38983135	18878907	81	13480020	0.19	49374	693.96	67551	75792	0.84	0.89	9.9	0.934557	0.0695784	403.456	0.39
NeuN-.ATACseq.omni	G2231	4811	B54_T1_HS	581	mAD	80	M	13.2	4	NA	109	962000	11	2018-03-26	0.42	41690064	41690731	667	51377098	0.001	2623658025	14156430	0.005	2598916294	51377098	8216239	30019628	13141231	84	6839824	0.13	38556	750.45	47925	56064	0.84	0.9	11.54	0.697111	0.0946367	459.476	0.33
NeuN+.ATACseq.omni	G2232	4811	B55_T1_HS	372	mAD	87	M	1.3	4	N/A	100	512000	10	2018-04-03	0.42	41692681	41693236	555	59084077	0.002	3018168219	18397243	0.006	2987022349	59084077	4686663	42903310	11494104	92	4879998	0.08	96424	1631.98	125029	135244	0.83	0.87	9.08	0.878598	0.218904	470.62	0.35
NeuN-.ATACseq.omni	G2233	4811	B55_T1_HS	372	mAD	87	M	1.3	4	NA	100	702000	10	2018-04-03	0.42	41692681	41693236	555	57592984	0.002	2942393133	19109347	0.006	2910812955	57592984	5086554	39547493	12958937	91	6250270	0.11	80657	1400.47	95450	100942	0.7	0.83	7.81	0.848056	0.323926	499.291	0.26
NeuN+.ATACseq.omni	G2234	4811	B50_T2_HS	111	mAD	79	M	0.6	4	7	116	133000	11	2018-04-10	0.5	41693791	41694510	719	72667102	0.001	3711317838	21386434	0.006	3667278882	72667102	15169767	43075305	14422030	79	3013405	0.04	20256	278.75	30075	35897	0.87	0.9	9.97	0.928666	0.0318409	399.431	0.47
NeuN-.ATACseq.omni	G2235	4811	B50_T2_HS	111	mAD	79	M	0.6	4	7	116	1160000	10	2018-04-10	0.5	41693791	41694510	719	49304151	0.002	2518327623	14780880	0.006	2490614480	49304151	5224636	31798545	12280970	89	5101679	0.1	52142	1057.56	65831	78235	0.84	0.9	11.76	0.711949	0.138229	472.409	0.33
NeuN+.ATACseq.omni	G2236	4811	B56_T1_HS	787	Normal	90	F	10.6	1	N/A	82	543000	10	2018-04-03	0.42	41692681	41693236	555	52203190	0.001	2665830435	14209297	0.005	2634866921	52203190	7792178	34069292	10341720	85	5754502	0.11	98319	1883.39	117233	133862	0.8	0.86	8.28	0.717303	0.262287	467.501	0.27
NeuN-.ATACseq.omni	G2237	4811	B56_T1_HS	787	Normal	90	F	10.6	1	NA	82	626000	11	2018-04-03	0.42	41692681	41693236	555	63430495	0.002	3240074370	19486579	0.006	3200616045	63430495	17420944	32942304	13067247	72	7178162	0.11	62097	978.98	73821	84137	0.76	0.85	7.67	0.743122	0.211984	465.95	0.29
NeuN+.ATACseq.omni	G2238	4811	B48_T2_HS	1600	Normal	85	F	13	2	3	82	72000	12	2018-04-09	0.25	41693462	41693791	329	79411779	0.001	4054411311	19007276	0.005	4003260355	79411779	45099718	25506262	8805799	43	3984619	0.05	4278	53.87	13173	18191	0.83	0.86	7.14	0.55419	0.00460223	291.647	0.31
NeuN-.ATACseq.omni	G2239	4811	B48_T2_HS	1600	Normal	85	F	13	2	3	82	932000	10	2018-04-09	0.25	41693462	41693791	329	53715085	0.001	2742872769	14724286	0.005	2714346683	53715085	8780193	30677949	14256943	83	7781518	0.14	9670	180.02	22167	37215	0.85	0.92	12.69	0.725764	0.00978191	324.551	0.36
NeuN+.ATACseq.omni	G2240	4811	B35_T3_HS	1690	Normal	84	F	4.4	0	8	93	404900	11	2018-04-09	0.25	41693462	41693791	329	49000472	0.001	2501844627	12001702	0.005	2462345394	49000472	12302207	25490169	11208096	74	7620999	0.16	47725	973.97	67109	75095	0.84	0.9	10.72	0.592731	0.100946	404.204	0.27
NeuN-.ATACseq.omni	G2241	4811	B35_T3_HS	1690	Normal	84	F	4.4	0	8	93	385000	10	2018-04-09	0.25	41693462	41693791	329	64001859	0.001	3268619682	18490549	0.006	3229891956	64001859	10569904	34848995	18582960	83	12413041	0.19	38130	595.76	46714	53993	0.8	0.89	10.45	0.863004	0.0893514	440.08	0.35
NeuN+.ATACseq.omni	G2242	4811	B49_T2_HS	198	mAD	80	F	3	4	6	156	47000	12	2018-04-10	0.5	41693791	41694510	719	90486390	0.001	4620910233	22239333	0.005	4544558039	90486390	59106369	23204903	8175118	34	1176706	0.01	91	1.01	125	171	0.83	0.85	6.97	0.506833	0.000286966	366.736	0.31
NeuN-.ATACseq.omni	G2243	4811	B49_T2_HS	198	mAD	80	F	3	4	6	156	541000	10	2018-04-10	0.5	41693791	41694510	719	54656565	0.001	2791054509	14258898	0.005	2752566617	54656565	6240952	32730700	15684913	88	4812615	0.09	988	18.08	1544	2139	0.88	0.94	17.16	0.781983	0.00110849	312.711	0.42
NeuN+.ATACseq.omni	G2244	4811	B57_T1_HS	1545	Normal	80	M	4.3	1	5	63	174000	11	2018-04-13	0.25	41696782	41697045	263	81500992	0.001	4161683487	19533718	0.005	4089465502	81500992	37441534	32044012	12015446	54	6497307	0.08	6071	74.49	24998	51054	0.85	0.88	8.83	0.711625	0.00458571	277.426	0.36
NeuN-.ATACseq.omni	G2245	4811	B57_T1_HS	1545	Normal	80	M	4.3	1	5	63	146500	12	2018-04-13	0.25	41696782	41697045	263	32776096	0.001	1673557809	7042506	0.004	1626566435	32776096	27477338	3646278	1652480	16	647198	0.02	28	0.85	70	102	0.9	0.93	14.79	0.0855827	0.000260816	341.321	0.06
NeuN+.ATACseq.omni	G2246	4811	B36_T3_HS	580	mAD	80	M	11.1	4	7	111	142000	12	2018-03-29	0.25	41690731	41691309	578	40751351	0.001	2080534800	8502584	0.004	2037685004	40751351	20805232	13527024	6419095	48	3480351	0.09	10562	259.18	14750	17345	0.87	0.91	11.77	0.322159	0.0211513	341.961	0.19
NeuN-.ATACseq.omni	G2247	4811	B36_T3_HS	580	mAD	80	M	11.1	4	7	111	1030000	12	2018-03-29	0.25	41690731	41691309	578	61751628	0.001	3153947916	16732209	0.005	3107217351	61751628	30156251	22673401	8921976	51	4159219	0.07	38543	624.16	47723	51956	0.8	0.85	7.11	0.510312	0.110055	422.296	0.24
NeuN+.ATACseq.omni	G2252	4855	B58_T1_HS	911	Normal	90	M	7.4	2	N/A	64	187000	12	2018-03-27	0.17	41690064	41690731	667	63686714	0.002	3253962231	20788330	0.006	3183578745	63686714	33115029	22598378	7973307	48	5097662	0.08	72721	1141.86	90046	106439	0.82	0.88	9.65	0.493778	0.221548	439.193	0.2
NeuN-.ATACseq.omni	G2253	4855	B58_T1_HS	911	Normal	90	M	7.4	2	NA	64	1000000	11	2018-03-27	0.17	41690064	41690731	667	51354570	0.003	2625934767	22453094	0.009	2578466520	51354570	12191282	26951565	12211723	76	7456990	0.15	64617	1258.25	75300	78274	0.61	0.82	8.17	0.632545	0.388595	503.041	0.14
NeuN+.ATACseq.omni	G2254	4855	B59_T1_HS	1346	Normal	>90	F	3.7	3	N/A	68	168000	12	2018-04-26	0.25	41697045	41697252	207	44058650	0.002	2250507498	12788277	0.006	2216159026	44058650	22393122	15264284	6401244	49	3678325	0.08	522	11.85	2653	7746	0.87	0.92	12.37	0.34993	0.00101382	295.837	0.21
NeuN-.ATACseq.omni	G2255	4855	B59_T1_HS	1346	Normal	>90	F	3.7	3	NA	68	192000	11	2018-04-16	0.25	41697045	41697252	207	69133718	0.002	3531320427	20585082	0.006	3470421260	69133718	26373861	31154032	11605825	61	5010913	0.07	9632	139.32	30623	54216	0.86	0.91	11.74	0.690634	0.0087077	287.529	0.35
NeuN+.ATACseq.omni	G2256	4855	B46_T2_HS	127	mAD	66	M	3	4	6	88	389000	10	2018-04-19	0.5	41697973	41698625	652	53664965	0.002	2742168357	18739293	0.007	2694502313	53664965	14452313	28943135	10269517	73	5756542	0.11	49726	926.6	67480	76491	0.88	0.91	12.62	0.633342	0.0992129	393.793	0.31
NeuN-.ATACseq.omni	G2257	4855	B46_T2_HS	127	mAD	66	M	3	4	6	88	504000	10	2018-04-19	0.5	41697973	41698625	652	48997835	0.002	2503558992	16725249	0.007	2454108047	48997835	17220894	21541686	10235255	64	6002547	0.12	41915	855.45	52484	56777	0.85	0.92	14.36	0.513244	0.114682	423.819	0.24
NeuN+.ATACseq.omni	G2258	4855	B60_T1_HS	1320	Normal	85	M	5.1	2	5.1	84	293000	11	2018-03-29	0.25	41690731	41691309	578	73893587	0.002	3774678810	21846346	0.006	3700567219	73893587	26099266	35431545	12362776	64	5772042	0.08	81527	1103.3	102627	120298	0.84	0.88	9.14	0.771948	0.154389	405.102	0.34
NeuN-.ATACseq.omni	G2259	4855	B60_T1_HS	1320	Normal	85	M	5.1	2	5.1	84	377000	11	2018-03-29	0.25	41690731	41691309	578	64135098	0.002	3276202362	19151975	0.006	3208706724	64135098	25149123	27538824	11447151	60	5458014	0.09	49853	777.31	60133	69935	0.82	0.89	10.15	0.629681	0.170707	441.629	0.28
NeuN+.ATACseq.omni	G2260	4855	B61_T1_HS	347	mAD	77	M	U	3	N/A	97	464000	11	2018-04-17	0.5	41697252	41697973	721	55635736	0.002	2842457154	17958102	0.006	2798584447	55635736	10699627	30995553	13940556	80	9884719	0.18	63994	1150.23	85002	104204	0.82	0.87	8.35	0.725784	0.105929	384.749	0.29
NeuN-.ATACseq.omni	G2261	4855	B61_T1_HS	347	mAD	77	M	16.8333	3	NA	97	551000	13	2018-04-17	0.5	41697252	41697973	721	32171003	0.001	1642793334	7667044	0.005	1604389381	32171003	19740620	8049080	4381303	38	3449846	0.11	25427	790.37	35531	40977	0.82	0.89	9.26	0.200769	0.0873173	346.924	0.09
NeuN+.ATACseq.omni	G2262	4855	B62_T1_HS	984	Normal	65	F	1.96	1	7.5	64	232000	11	2018-04-17	0.5	41697252	41697973	721	65729742	0.002	3357797670	19913398	0.006	3278228195	65729742	19472325	30677277	15580140	70	13989749	0.21	102723	1562.81	123818	143188	0.75	0.84	7.32	0.747125	0.218593	410.255	0.21
NeuN-.ATACseq.omni	G2263	4855	B62_T1_HS	984	Normal	65	F	1.96	1	7.5	64	215000	12	2018-04-17	0.5	41697252	41697973	721	56641798	0.002	2893156254	16498932	0.006	2837661495	56641798	20442902	24371987	11826909	63	7120419	0.13	48831	862.1	60765	65324	0.79	0.87	8.24	0.584665	0.128216	400.821	0.25
NeuN+.ATACseq.omni	G2276	4906	B63_T1_HS	528	mAD	73	F	13.5	4	N/A	53	110000	13	2018-04-23	0.33	41698625	41699039	414	71157365	0.002	3634594662	18834986	0.005	3586706989	71157365	57448045	10194116	3515204	19	834331	0.01	618	8.68	1135	1734	0.82	0.85	6.61	0.221426	0.00139205	284.301	0.15
NeuN-.ATACseq.omni	G2277	4906	B63_T1_HS	528	mAD	73	F	13.5	4	N/A	53	655000	11	2018-04-23	0.33	41698625	41699039	414	46797430	0.002	2390800848	14761316	0.006	2359095098	46797430	11920093	25175998	9701339	74	3340780	0.07	16032	342.58	20520	24614	0.88	0.91	12.23	0.56332	0.0294905	402.182	0.33
NeuN+.ATACseq.omni	G2278	4906	B64_T1_HS	1670	Normal	87	F	18	2	N/A	62	160000	12	2018-04-24	0.5	41699039	41699659	620	56547350	0.001	2888013924	15077319	0.005	2853221196	56547350	20020792	24520315	12006243	64	6882938	0.12	3186	56.34	4802	6654	0.85	0.91	11.44	0.589958	0.00386105	335.288	0.31
NeuN-.ATACseq.omni	G2279	4906	B64_T1_HS	1670	Normal	87	F	18	2	N/A	62	109800	12	2018-04-24	0.5	41699039	41699659	620	57307030	0.002	2927176926	16542780	0.006	2892348854	57307030	17204396	28364101	11738533	69	2659747	0.05	2387	41.65	3654	4032	0.86	0.9	10.26	0.647716	0.00305247	331.92	0.38
NeuN+.ATACseq.omni	G2280	4906	B65_T1_HS	579	mAD	90	M	3.3	3	N/A	88	1400000	9	2018-05-03	0.5	41699659	41700299	640	59055346	0.002	3016659792	18069551	0.006	2977505580	59055346	8273839	36355754	14425753	85	7953853	0.13	54869	929.11	75607	83907	0.86	0.91	11.57	0.820196	0.0849571	421.767	0.38
NeuN-.ATACseq.omni	G2281	4906	B65_T1_HS	579	mAD	90	M	3.3	3	N/A	88	725000	10	2018-05-03	0.5	41699659	41700299	640	49868008	0.002	2548482138	17801659	0.007	2517063199	49868008	8816720	29751899	11299389	82	5551623	0.11	53576	1074.36	64333	74012	0.81	0.88	10.31	0.663039	0.195565	517.874	0.28
NeuN+.ATACseq.omni	G2282	4906	B66_T1_HS	273	mAD	92	F	14	4	N/A	85	670000	12	2018-05-03	0.5	41699659	41700299	640	55547481	0.001	2837109549	15706374	0.006	2799437994	55547481	24826870	22103280	8617331	55	2593797	0.05	1926	34.67	3216	4666	0.86	0.9	10.03	0.496183	0.00245581	306.998	0.3
NeuN-.ATACseq.omni	G2283	4906	B66_T1_HS	273	mAD	92	F	14	4	N/A	85	768000	11	2018-05-03	0.5	41699659	41700299	640	49602402	0.002	2534293224	16498298	0.007	2478172554	49602402	14351968	25409684	9840750	71	4419762	0.09	43789	882.8	53024	60925	0.85	0.9	11.72	0.569346	0.1313	461.383	0.28
NeuN+.ATACseq.omni	G2284	4906	B67_T1_HS	430	mAD	81	F	16.5	4	N/A	91	176000	12	2018-05-14	0.5	41762088	41762889	801	46639726	0.001	2381547612	11013368	0.005	2355265487	46639726	30119581	12130742	4389403	35	135942	0	50	1.07	65	70	0.92	0.93	15.23	0.266825	0.000267189	359.88	0.21
NeuN-.ATACseq.omni	G2285	4906	B67_T1_HS	430	mAD	81	F	16.5	4	N/A	91	1670000	12	2018-05-14	0.5	41762088	41762889	801	69650768	0.001	3557057118	17557836	0.005	3508918932	69650768	58351988	7709517	3589263	16	1598456	0.02	12268	176.14	16615	21334	0.83	0.87	7.9	0.182492	0.0429521	346.611	0.11
NeuN+.ATACseq.omni	G2286	4906	B68_T1_HS	1028	mAD	63	F	48.5	4	N/A	96	151000	12	2018-05-14	0.5	41762088	41762889	801	70875454	0.001	3619249884	16779808	0.005	3577220367	70875454	60877420	7604084	2393950	14	419025	0.01	501	7.07	981	1250	0.86	0.88	8.4	0.161483	0.00124975	274.232	0.12
NeuN-.ATACseq.omni	G2287	4906	B68_T1_HS	1028	mAD	63	F	48.5	4	N/A	96	523000	12	2018-05-14	0.5	41762088	41762889	801	53093424	0.001	2711485839	13910507	0.005	2679183924	53093424	30423450	17076598	5593376	42	922733	0.02	11842	223.04	16298	18405	0.89	0.91	11.99	0.366153	0.0217575	349.557	0.25
NeuN+.ATACseq.omni	G2288	4975	B57_T2_HS	1545	Normal	80	M	4.3	1	5	68	156800	13	2018-04-16	0.25	41697045	41697252	207	56832167	0.008	2922134607	136485098	0.047	2759401304	56832167	37955435	13004256	5872476	33	4030158	0.07	31097	547.17	46684	55348	0.88	0.93	15.5	0.304887	0.0835335	380.305	0.14
NeuN-.ATACseq.omni	G2289	4975	B57_T2_HS	1545	Normal	80	M	4.3	1	5	68	313900	12	2018-04-16	0.25	41697045	41697252	207	44580693	0.009	2294622600	116473634	0.051	2165001695	44580693	11588305	23180370	9812018	74	6722504	0.15	84956	1905.67	100629	105408	0.8	0.9	12.76	0.532875	0.31814	472.15	0.15
NeuN+.ATACseq.omni	G2290	4975	B44_T3_HS	437	mAD	83	F	3.8	4	5	97	91000	13	2018-05-15	0.417	41762889	41763272	383	51703894	0.007	2655894615	111042342	0.042	2520684041	51703894	29326299	16915190	5462405	43	1722647	0.03	297	5.74	1206	3618	0.9	0.92	13.02	0.361431	0.000665174	294.246	0.23
NeuN-.ATACseq.omni	G2291	4975	B44_T3_HS	437	mAD	83	F	3.8	4	5	97	787000	12	2018-05-15	0.417	41762889	41763272	383	50185417	0.007	2577697386	108295363	0.042	2446237160	50185417	22055843	20656778	7472796	56	2281272	0.05	1494	29.77	2796	4827	0.91	0.95	19.87	0.454334	0.00210704	311.928	0.28
NeuN+.ATACseq.omni	G2292	4975	B32_T3_HS	707	Normal	80	M	4.3	1	5	145	389000	11	2018-05-22	0.5	41765254	41765969	715	47366302	0.008	2434624332	109024263	0.045	2308112393	47366302	13080301	25159923	9126078	72	3620847	0.08	41400	874.04	56615	70146	0.92	0.95	22.72	0.553769	0.0777421	392.865	0.29
NeuN-.ATACseq.omni	G2293	4975	B32_T3_HS	707	Normal	80	M	4.3	1	5	145	1360000	11	2018-05-22	0.5	41765254	41765969	715	49337002	0.009	2538399693	125264379	0.049	2392230373	49337002	11264243	25784663	12288096	77	6151043	0.12	71517	1449.56	85076	89902	0.81	0.92	15.91	0.614931	0.230898	469.763	0.22
NeuN+.ATACseq.omni	G2294	4975	B69_T1_HS	817	Normal	90	F	16.5	1	N/A	72	106000	12	2018-05-22	0.5	41765254	41765969	715	71615633	0.003	3662697192	39628922	0.011	3579175335	71615633	62483301	6043053	3089279	12	1951638	0.03	12685	177.13	20601	25087	0.87	0.91	12.14	0.147501	0.0429734	315.324	0.08
NeuN-.ATACseq.omni	G2295	4975	B69_T1_HS	817	Normal	90	F	16.5	1	N/A	72	204000	11	2018-05-22	0.5	41765254	41765969	715	54674991	0.003	2797120092	33840238	0.012	2733812776	54674991	36193605	10252794	8228592	33	7378090	0.13	31819	581.97	38588	48615	0.79	0.92	14.82	0.298502	0.103445	385.562	0.1
NeuN+.ATACseq.omni	G2296	4975	B70_T1_HS	181	mAD	68	F	U	3	N/A	108	321000	12	2018-05-25	0.5	41765969	41766160	191	42661651	0.003	2182155156	24550465	0.011	2140795121	42661651	23316227	14106178	5239246	45	2414902	0.06	8685	203.58	12981	17309	0.91	0.94	16.73	0.312457	0.0168287	333.721	0.2
NeuN-.ATACseq.omni	G2297	4975	B70_T1_HS	181	mAD	68	F	U	3	N/A	108	1100000	12	2018-05-25	0.5	41765969	41766160	191	57320520	0.003	2932251936	33794833	0.012	2870042019	57320520	34757010	16784104	5779406	39	1929553	0.03	37397	652.42	47379	52170	0.86	0.91	11.43	0.364434	0.109683	408.963	0.21
NeuN+.ATACseq.omni	G2298	4975	B68_T2_HS	1028	mAD	63	F	48.5	4	N/A	96	151000	12	2018-05-14	0.5	41762088	41762889	801	45711568	0.003	2337706431	25162288	0.011	2293265758	45711568	25042926	15675346	4993296	45	771141	0.02	2278	49.83	3563	4898	0.92	0.94	16.57	0.333829	0.00354581	304.137	0.24
NeuN-.ATACseq.omni	G2299	4975	B68_T2_HS	1028	mAD	63	F	48.5	4	N/A	96	523000	12	2018-05-14	0.5	41762088	41762889	801	37134830	0.003	1899372855	21676787	0.011	1862015438	37134830	12814672	18075349	6244809	65	1091056	0.03	13191	355.22	16922	21067	0.92	0.95	21.93	0.392806	0.0252395	359.691	0.27
NeuN+.ATACseq.omni	G2336	4975	B71_T1_HS	838	Normal	90	F	16.5	1	N/A	87	550000	9	2018-03-22	0.25	41689522	41689743	221	43447955	0.001	2218853379	10033948	0.005	2180528498	43447955	37851868	4057178	1538909	12	547101	0.01	4830	111.17	8035	10400	0.86	0.88	8.37	0.090385	0.0203901	299.205	0.06
NeuN-.ATACseq.omni	G2337	4975	B71_T1_HS	838	Normal	90	F	16.5	1	N/A	87	1110000	11	2018-03-22	0.25	41689522	41689743	221	49503034	0.002	2529864792	17798448	0.007	2498290595	49503034	11217857	27730670	10554507	77	4855965	0.1	54467	1100.28	64964	68340	0.73	0.86	9.55	0.618362	0.299872	540.929	0.22
NeuN-.ATACseq.omni	G2339	4975	B43_T3_HS	387	mAD	73	F	11.8	4	4	94	763000	8	2018-05-15	0.417	41762889	41763272	383	62536155	0.002	3194486643	18749560	0.006	3154016405	62536155	18517954	32340287	11677914	70	1666498	0.03	2989	47.8	4559	4983	0.88	0.92	12.8	0.710959	0.0469073	372.464	0.32
NeuN+.ATACseq.omni	G2344	4975	B72_T1_HS	196	Normal	75	M	18.88	1	N/A	123	288000	13	2018-06-05	0.5	41798060	41798625	565	64843745	0.001	3311598606	16390201	0.005	3265682497	64843745	25556853	27430990	11855902	60	6768884	0.1	31424	484.61	45102	57900	0.79	0.83	6.03	0.634541	0.0503042	363.657	0.29
NeuN-.ATACseq.omni	G2345	4975	B72_T1_HS	196	Normal	75	M	18.88	1	N/A	123	1200000	13	2018-06-05	0.5	41798060	41798625	565	52431245	0.001	2677526979	12591151	0.005	2643121612	52431245	33887042	13436584	5107619	35	2294105	0.04	29396	560.66	38723	48240	0.81	0.86	7.41	0.299516	0.110101	398.159	0.16
NeuN+.ATACseq.omni	G2346	4975	B73_T1_HS	906	Normal	82	F	15.4	1	N/A	121	404000	11	2018-06-05	0.5	41798060	41798625	565	60215229	0.001	3075138789	15870732	0.005	3033351422	60215229	10477784	37541240	12196205	82	3658532	0.06	17135	284.56	25467	33630	0.89	0.91	11.15	0.803333	0.0252049	376.323	0.43
NeuN-.ATACseq.omni	G2347	4975	B73_T1_HS	906	Normal	82	F	15.4	1	N/A	121	657000	8	2018-06-05	0.5	41798060	41798625	565	58757713	0.002	3001357191	17289121	0.006	2965396378	58757713	9474102	33043660	16239951	83	10546545	0.18	37212	633.31	47362	56767	0.83	0.9	11.28	0.796003	0.0921	454.192	0.34
NeuN+.ATACseq.omni	G2348	4975	B74_T1_HS	913	Normal	67	F	8	1	N/A	104	379000	8	2018-06-05	0.5	41798060	41798625	565	59389890	0.002	3034048446	18184856	0.006	2993425695	59389890	14479281	32342302	12568307	75	6735066	0.11	54771	922.23	74484	91102	0.85	0.9	11.17	0.725372	0.0866304	397.755	0.33
NeuN-.ATACseq.omni	G2349	4975	B74_T1_HS	913	Normal	67	F	8	1	N/A	104	1170000	12	2018-06-05	0.5	41798060	41798625	565	61384709	0.002	3135558336	16785476	0.005	3083534946	61384709	34615941	17478633	9290135	43	6175752	0.1	51122	832.81	62078	73047	0.74	0.85	7.75	0.432355	0.182811	440.247	0.15
NeuN+.ATACseq.omni	G2350	4975	B66_T2_HS	273	mAD	92	F	14	4	N/A	85	670000	10	2018-05-25	0.5	41765969	41766160	191	54290129	0.001	2772440784	13698247	0.005	2736517404	54290129	10475326	31277101	12537702	80	4419016	0.08	10414	191.82	15327	19970	0.9	0.93	16.11	0.707673	0.0124084	347.694	0.4
NeuN-.ATACseq.omni	G2351	4975	B66_T2_HS	273	mAD	92	F	14	4	N/A	85	768000	11	2018-05-25	0.5	41765969	41766160	191	60652852	0.002	3098443239	17915346	0.006	3061866657	60652852	22138441	28123744	10390667	63	4568701	0.08	50033	824.91	60104	69012	0.81	0.88	9.62	0.622064	0.164013	475.216	0.29
NeuN-.ATACseq.omni	G2353	4975	B64_T2_HS	1670	Normal	87	F	18	2	N/A	62	109800	12	2018-04-24	0.5	41699039	41699659	620	52114119	0.002	2662073061	15279219	0.006	2626171076	52114119	14773678	26219295	11121146	71	6084899	0.12	41796	802.01	52070	55894	0.79	0.88	10.02	0.603103	0.183521	497.386	0.25

## Sheet: Supplementary Table 2
Supplementary Table 2: Demographic and sample information of group of 40 paired, 9 unpaired. *Donor tissue used for snRNA-seq.
Seq_ID	Order	replicate	NeuN+/-	Donor	Age (y)	Sex	Disease	PMI (h)	Braak_Stage	GC_content	mass	_num_nuclei	sort_date	reads_passing_cutadapt	Trimmed_Processed_reads	Processed_bases	Quality-trimmed_bases	Quality-trimmed_bases.vs.Processed_bases	passing_bps_from_cutadapt	total_seq_num(R1+R2)processed_by_aligner	not_aligned	unique_align	multi_align	align.percent	chrM	chrM.vs.total_aligned	peak_calls_fdr01	normalized_peak_calls	peak_calls_fdr05	peak_calls_fdr10	NRF	PBC1	PBC2
G2213	4750	B25_T3_HS	NeuN-	99	85	M	Normal	2	2	51	86	401900	2018-03-12	58286968	0.001	2976817776	15273927	0.005	2944211884	58286968	22117075	23107833	13062060	62	9386387	0.16	37683	647	45347	52305	0.75	0.86	7.96
G2212	4750	B25_T3_HS	NeuN+		85	M	Normal	2	2	54	86	353000	2018-03-12	84072082	0.001	4292678925	18199001	0.004	4245662146	84072082	60091477	16360971	7619634	28	5632298	0.07	32835	391	46679	60390	0.73	0.78	4.6
G2188	4902	B50_T1_HS	NeuN-	111	79	M	mAD	0.6	4	49	114	1300000	2018-03-02	86046263	0.002	4395649251	26120177	0.006	4350000703	86046263	19194694	46889696	19961873	77	10147234	0.12	56168	653	72757	86186	0.79	0.85	7.38
G2187	4902	B50_T1_HS	NeuN+		79	M	mAD	0.6	4	50	114	361000	2018-03-02	92125958	0.002	4705757556	26091455	0.006	4643962939	92125958	28871181	45120588	18134189	68	9821091	0.11	30160	327	44506	52772	0.81	0.85	6.88
G2257	4855	B46_T2_HS	NeuN-	127	66	M	mAD	3	4	50	88	504000	2018-04-19	48997835	0.002	2503558992	16725249	0.007	2454108047	48997835	17220894	21541686	10235255	64	6002547	0.12	41915	855	52484	56777	0.85	0.92	14.36
G2256	4855	B46_T2_HS	NeuN+		66	M	mAD	3	4	49	88	389000	2018-04-19	53664965	0.002	2742168357	18739293	0.007	2694502313	53664965	14452313	28943135	10269517	73	5756542	0.11	49726	927	67480	76491	0.88	0.91	12.62
G2297	4975	B70_T1_HS	NeuN-	181	68	F	mAD	U	3	52	108	1100000	2018-05-25	57320520	0.003	2932251936	33794833	0.012	2870042019	57320520	34757010	16784104	5779406	39	1929553	0.03	37397	652	47379	52170	0.86	0.91	11.43
G2296	4975	B70_T1_HS	NeuN+		68	F	mAD	U	3	50	108	321000	2018-05-25	42661651	0.003	2182155156	24550465	0.011	2140795121	42661651	23316227	14106178	5239246	45	2414902	0.06	8685	204	12981	17309	0.91	0.94	16.73
G2127	4615	B38_T1_HS	NeuN-	191	82	M	mAD	1.5	4	56	50	108000	2018-01-09	64387094	0.002	3288791865	18632853	0.006	3196527895	64387094	48498637	11071452	4817005	24	1680906	0.03	9080	141	11317	13694	0.72	0.74	3.88
G2126	4615	B38_T1_HS	NeuN+		82	M	mAD	1.5	4	55	50	62000	2018-01-09	57383235	0.002	2931430173	17490248	0.006	2861910390	57383235	39650340	12531552	5201343	30	2612767	0.05	6190	108	9302	12969	0.72	0.75	3.95
G2345	4975	B72_T1_HS	NeuN-	196	75	M	Normal	18.9	1	50	123	1200000	2018-06-05	52431245	0.001	2677526979	12591151	0.005	2643121612	52431245	33887042	13436584	5107619	35	2294105	0.04	29396	561	38723	48240	0.81	0.86	7.41
G2344	4975	B72_T1_HS	NeuN+		75	M	Normal	18.9	1	48	123	288000	2018-06-05	64843745	0.001	3311598606	16390201	0.005	3265682497	64843745	25556853	27430990	11855902	60	6768884	0.1	31424	485	45102	57900	0.79	0.83	6.03
G2106	4559	B30_T1_HS	NeuN-	247	85	F	Normal	15.8	1	46	53	223000	2017-11-29	60790473	0.001	3104050332	14042341	0.005	3060764125	60790473	15730956	31744352	13315165	74	6371298	0.1	27283	449	34646	41906	0.81	0.86	7.46
G2105	4559	B30_T1_HS	NeuN+		85	F	Normal	15.8	1	46	53	90000	2017-11-29	57805147	0.001	2951192316	12231630	0.004	2909035238	57805147	15446616	29343809	13014722	73	8146923	0.14	15811	274	24195	34394	0.82	0.86	7.54
G2351	4975	B66_T2_HS	NeuN-	273	92	F	mAD	14	4	50	85	768000	2018-05-25	60652852	0.002	3098443239	17915346	0.006	3061866657	60652852	22138441	28123744	10390667	63	4568701	0.08	50033	825	60104	69012	0.81	0.88	9.62
G2350	4975	B66_T2_HS	NeuN+		92	F	mAD	14	4	45	85	670000	2018-05-25	54290129	0.001	2772440784	13698247	0.005	2736517404	54290129	10475326	31277101	12537702	80	4419016	0.08	10414	192	15327	19970	0.9	0.93	16.11
G2261	4855	B61_T1_HS	NeuN-	347	77	M	mAD	16.83	3	51	97	551000	2018-04-17	32171003	0.001	1642793334	7667044	0.005	1604389381	32171003	19740620	8049080	4381303	38	3449846	0.11	25427	790	35531	40977	0.82	0.89	9.26
G2260	4855	B61_T1_HS	NeuN+		77	M	mAD	16.83	3	47	97	464000	2018-04-17	55635736	0.002	2842457154	17958102	0.006	2798584447	55635736	10699627	30995553	13940556	80	9884719	0.18	63994	1150	85002	104204	0.82	0.87	8.35
G2203	4750	B51_T1_HS	NeuN-	357	75	M	mAD	3	3	55	73	939600	2018-03-05	62142851	0.002	3174519327	17589442	0.006	3125050712	62142851	21612895	28135344	12394612	65	8114715	0.13	59142	952	69495	79783	0.7	0.83	7.17
G2202	4750	B51_T1_HS	NeuN+		75	M	mAD	3	3	54	73	717000	2018-03-05	74619737	0.001	3810070515	15765841	0.004	3749601810	74619737	47767374	18333774	8518589	35	6706524	0.09	50298	674	67954	84878	0.79	0.84	6.56
G2233	4811	B55_T1_HS	NeuN-	372	87	M	mAD	1.3	4	52	100	702000	2018-04-03	57592984	0.002	2942393133	19109347	0.006	2910812955	57592984	5086554	39547493	12958937	91	6250270	0.11	80657	1400	95450	100942	0.7	0.83	7.81
G2232	4811	B55_T1_HS	NeuN+		87	M	mAD	1.3	4	49	100	512000	2018-04-03	59084077	0.002	3018168219	18397243	0.006	2987022349	59084077	4686663	42903310	11494104	92	4879998	0.08	96424	1632	125029	135244	0.83	0.87	9.08
G2241	4811	B35_T3_HS	NeuN-	1690*	84	F	Normal	4.4	0	46	93	385000	2018-04-09	64001859	0.001	3268619682	18490549	0.006	3229891956	64001859	10569904	34848995	18582960	83	12413041	0.19	38130	596	46714	53993	0.8	0.89	10.45
G2240	4811	B35_T3_HS	NeuN+		84	F	Normal	4.4	0	49	93	404900	2018-04-09	49000472	0.001	2501844627	12001702	0.005	2462345394	49000472	12302207	25490169	11208096	74	7620999	0.16	47725	974	67109	75095	0.84	0.9	10.72
G2129	4632	B39_T1_HS	NeuN-	459*	79	F	mAD	4.83	3	50	46	258000	2018-01-11	56047688	0.002	2864482626	20049688	0.007	2813195560	56047688	16330387	29082177	10635124	70	5303364	0.09	42667	761	54279	65110	0.81	0.85	7.23
G2128	4632	B39_T1_HS	NeuN+		79	F	mAD	4.83	3	45	46	185000	2018-01-11	49120141	0.002	2509339944	15586213	0.006	2484838245	49120141	5986829	31236884	11896428	87	6000036	0.12	22834	465	32089	37174	0.88	0.91	11.51
G2201	4750	B45_T2_HS	NeuN-	542	82	M	Normal	3.3	1	51	119	329800	2018-03-05	52934579	0.002	2704330947	16168233	0.006	2671863071	52934579	11120668	28830788	12983123	78	9323678	0.18	69426	1312	83366	88214	0.74	0.86	8.6
G2200	4750	B45_T2_HS	NeuN+		82	M	Normal	3.3	1	50	119	289000	2018-03-05	53439285	0.001	2729329056	14428231	0.005	2696466050	53439285	9434583	27248054	16756648	82	15812829	0.3	74802	1400	95256	113605	0.79	0.89	10.6
G2205	4750	B21_T2_HS	NeuN-	563	68	M	sAD	7.1	6	50	103	1000000	2018-03-08	54526602	0.002	2785510197	16222755	0.006	2750932457	54526602	12150027	28549400	13827175	77	8219211	0.15	55458	1017	67094	77660	0.77	0.88	9.43
G2204	4750	B21_T2_HS	NeuN+		68	M	sAD	7.1	6	55	103	266000	2018-03-08	70341912	0.001	3590908521	13576418	0.004	3512360637	70341912	40035197	19379585	10927130	43	8227812	0.12	30682	436	40967	51021	0.81	0.88	8.67
G2281	4906	B65_T1_HS	NeuN-	579	90	M	mAD	3.3	3	49	88	725000	2018-05-03	49868008	0.002	2548482138	17801659	0.007	2517063199	49868008	8816720	29751899	11299389	82	5551623	0.11	53576	1074	64333	74012	0.81	0.88	10.31
G2280	4906	B65_T1_HS	NeuN+		90	M	mAD	3.3	3	45	88	1400000	2018-05-03	59055346	0.002	3016659792	18069551	0.006	2977505580	59055346	8273839	36355754	14425753	85	7953853	0.13	54869	929	75607	83907	0.86	0.91	11.57
G2247	4811	B36_T3_HS	NeuN-	580	80	M	mAD	11.1	4	50	111	1030000	2018-03-29	61751628	0.001	3153947916	16732209	0.005	3107217351	61751628	30156251	22673401	8921976	51	4159219	0.07	38543	624	47723	51956	0.8	0.85	7.11
G2246	4811	B36_T3_HS	NeuN+		80	M	mAD	11.1	4	52	111	142000	2018-03-29	40751351	0.001	2080534800	8502584	0.004	2037685004	40751351	20805232	13527024	6419095	48	3480351	0.09	10562	259	14750	17345	0.87	0.91	11.77
G2231	4811	B54_T1_HS	NeuN-	581	80	F	mAD	13.2	4	47	109	962000	2018-03-26	51377098	0.001	2623658025	14156430	0.005	2598916294	51377098	8216239	30019628	13141231	84	6839824	0.13	38556	750	47925	56064	0.84	0.9	11.54
G2230	4811	B54_T1_HS	NeuN+		80	F	mAD	13.2	4	46	109	344000	2018-03-26	71148090	0.001	3632703837	17558742	0.005	3577299295	71148090	13286048	38983135	18878907	81	13480020	0.19	49374	694	67551	75792	0.84	0.89	9.9
G2133	4632	B41_T1_HS	NeuN-	601	76	F	mAD	10.5	3	46	60	83600	2018-01-12	59681843	0.002	3049068711	18874962	0.006	2994565034	59681843	16037139	30343777	13300927	73	4962790	0.08	13011	218	16437	17963	0.83	0.88	8.64
G2132	4632	B41_T1_HS	NeuN+		76	F	mAD	10.5	3	44	60	136000	2018-01-12	57968337	0.002	2961139050	17731599	0.006	2923225874	57968337	7770366	32889260	17308711	86	12615740	0.22	23761	410	34775	46507	0.85	0.91	11.97
G2094	4543	B27_T1_HS	NeuN-	673	80	F	Normal	1.2	1	53	48	278000	2017-11-20	63934238	0.001	3265246134	16993832	0.005	3200224254	63934238	39150811	17030400	7753027	38	3884032	0.06	22247	348	28201	30880	0.75	0.8	4.97
G2093	4543	B27_T1_HS	NeuN+		80	F	Normal	1.2	1	50	48	115000	2017-11-20	67058255	0.001	3424821360	18247038	0.005	3365926987	67058255	31167262	26017718	9873275	53	4696457	0.07	16644	248	24079	27810	0.82	0.85	6.69
G2111	4594	B31_T1_HS	NeuN-	676	60	M	Normal	9.5	1	48	60	415000	2017-11-29	44984751	0.002	2298146343	15445096	0.007	2254291063	44984751	12942417	20615198	11427136	71	7392168	0.16	26183	582	32405	35077	0.85	0.92	13.55
G2110	4594	B31_T1_HS	NeuN+		60	M	Normal	9.5	1	47	60	129000	2017-11-29	56140885	0.002	2868193284	19507036	0.007	2801355529	56140885	20535725	25593943	10011217	63	5409067	0.1	30784	548	44203	57963	0.87	0.9	10.42
G2217	4750	B47_T2_HS	NeuN-	688	63	M	Normal	7	1	53	100	1020000	2018-03-13	53814234	0.002	2748665400	15266618	0.006	2706387996	53814234	8650565	28579702	16583967	83	11964010	0.22	61731	1147	72323	82524	0.63	0.82	7
G2216	4750	B47_T2_HS	NeuN+		63	M	Normal	7	1	50	100	135900	2018-03-13	64045875	0.001	3270871026	16344645	0.005	3223436542	64045875	16667262	34465104	12913509	73	8163968	0.13	65714	1026	95635	107444	0.81	0.85	7.03
G2293	4975	B32_T3_HS	NeuN-	707	80	M	Normal	4.3	1	52	145	1360000	2018-05-22	49337002	0.009	2538399693	125264379	0.049	2392230373	49337002	11264243	25784663	12288096	77	6151043	0.12	71517	1450	85076	89902	0.81	0.92	15.91
G2292	4975	B32_T3_HS	NeuN+		80	M	Normal	4.3	1	49	145	389000	2018-05-22	47366302	0.008	2434624332	109024263	0.045	2308112393	47366302	13080301	25159923	9126078	72	3620847	0.08	41400	874	56615	70146	0.92	0.95	22.72
G2209	4750	B52_T1_HS	NeuN-	730*	86	F	mAD	12.2	3	47	106	822000	2018-03-09	58945133	0.001	3010094409	15265716	0.005	2979219967	58945133	9224702	33781809	15938622	84	9209532	0.16	35971	610	43378	49767	0.83	0.9	11.3
G2208	4750	B52_T1_HS	NeuN+		86	F	mAD	12.2	3	43	106	220000	2018-03-09	78540768	0.001	4010113272	18682588	0.005	3967000526	78540768	8549937	45467586	24523245	89	18183824	0.23	10861	138	20201	30234	0.85	0.92	12.7
G2125	4615	B37_T1_HS	NeuN-	777	74	M	mAD	1.17	4	51	58	158000	2018-01-05	48199430	0.002	2462679738	16584528	0.007	2411698380	48199430	15723539	22699035	9776856	67	5903195	0.12	49429	1026	60902	71718	0.79	0.85	7.27
G2124	4615	B37_T1_HS	NeuN+		74	M	mAD	1.17	4	57	58	138000	2018-01-05	58505186	0.002	2988571440	17273284	0.006	2929176793	58505186	43492267	10862810	4150109	25	2228890	0.04	8938	153	14069	17219	0.73	0.75	3.99
G2207	4750	B22_T2_HS	NeuN-	781	79	F	sAD	3.8	5	45	100	886000	2018-03-08	44811063	0.001	2288282994	11440068	0.005	2263382068	44811063	8583434	24707020	11520609	80	5782726	0.13	11619	259	14894	18021	0.87	0.92	13.11
G2206	4750	B22_T2_HS	NeuN+		79	F	sAD	3.8	5	54	100	304000	2018-03-08	56083828	0.001	2863830948	14464526	0.005	2834286803	56083828	7168305	33010256	15905267	87	10078781	0.18	6031	108	8996	13100	0.86	0.91	11.6
G2237	4811	B56_T1_HS	NeuN-	787*	90	F	Normal	10.6	2	50	82	626000	2018-04-03	63430495	0.002	3240074370	19486579	0.006	3200616045	63430495	17420944	32942304	13067247	72	7178162	0.11	62097	979	73821	84137	0.76	0.85	7.67
G2236	4811	B56_T1_HS	NeuN+		90	F	Normal	10.6	2	49	82	543000	2018-04-03	52203190	0.001	2665830435	14209297	0.005	2634866921	52203190	7792178	34069292	10341720	85	5754502	0.11	98319	1883	117233	133862	0.8	0.86	8.28
G2295	4975	B69_T1_HS	NeuN-	817	90	F	Normal	16.5	1	49	72	204000	2018-05-22	54674991	0.003	2797120092	33840238	0.012	2733812776	54674991	36193605	10252794	8228592	33	7378090	0.13	31819	582	38588	48615	0.79	0.92	14.82
G2294	4975	B69_T1_HS	NeuN+		90	F	Normal	16.5	1	51	72	106000	2018-05-22	71615633	0.003	3662697192	39628922	0.011	3579175335	71615633	62483301	6043053	3089279	12	1951638	0.03	12685	177	20601	25087	0.87	0.91	12.14
G2337	4975	B71_T1_HS	NeuN-	838	90	M	Normal	16.5	1	54	87	1110000	2018-03-22	49503034	0.002	2529864792	17798448	0.007	2498290595	49503034	11217857	27730670	10554507	77	4855965	0.1	54467	1100	64964	68340	0.73	0.86	9.55
G2336	4975	B71_T1_HS	NeuN+		90	M	Normal	16.5	1	56	87	550000	2018-03-22	43447955	0.001	2218853379	10033948	0.005	2180528498	43447955	37851868	4057178	1538909	12	547101	0.01	4830	111	8035	10400	0.86	0.88	8.37
G2141	4682	B28_T3_HS	NeuN-	893	90	M	Normal	6	2	59	67	336000	2018-01-29	46370977	0.002	2370339189	20067561	0.008	2300103001	46370977	40093740	4302380	1974857	13	1153906	0.02	12515	270	16930	22334	0.79	0.82	5.71
G2140	4682	B28_T3_HS	NeuN+		90	M	Normal	6	2	50	67	480000	2018-01-29	32939092	0.003	1684219410	15904097	0.009	1639486847	32939092	13130807	13082525	6725760	60	5188243	0.16	24671	749	35449	47213	0.86	0.92	12.38
G2211	4750	B53_T1_HS	NeuN-	896	83	F	sAD	5.4	6	49	108	1020000	2018-03-09	60219103	0.001	3075776238	16770283	0.005	3038236093	60219103	14473896	30827372	14917835	75	8841546	0.15	42371	704	55580	61524	0.83	0.89	10.36
G2210	4750	B53_T1_HS	NeuN+		83	F	sAD	5.4	6	46	108	125000	2018-03-09	66714435	0.001	3407071422	17400786	0.005	3360386070	66714435	11918907	38682909	16112619	82	8929604	0.13	15056	226	22218	29242	0.87	0.91	11.79
G2347	4975	B73_T1_HS	NeuN-	906	82	F	Normal	15.4	1	46	121	657000	2018-06-05	58757713	0.002	3001357191	17289121	0.006	2965396378	58757713	9474102	33043660	16239951	83	10546545	0.18	37212	633	47362	56767	0.83	0.9	11.28
G2346	4975	B73_T1_HS	NeuN+		82	F	Normal	15.4	1	45	121	404000	2018-06-05	60215229	0.001	3075138789	15870732	0.005	3033351422	60215229	10477784	37541240	12196205	82	3658532	0.06	17135	285	25467	33630	0.89	0.91	11.15
G2117	4594	B33_T1_HS	NeuN-	909	90	F	Normal	4	2	52	51	122000	2017-12-27	50542273	0.002	2583176163	19956579	0.008	2533578206	50542273	17219994	22507197	10815082	65	6391273	0.13	32353	640	39609	42737	0.8	0.86	7.84
G2116	4594	B33_T1_HS	NeuN+		90	F	Normal	4	2	48	51	126000	2017-12-27	50260954	0.003	2569791927	22348047	0.009	2519504506	50260954	7697818	30864768	11698368	84	5913338	0.12	40383	803	54687	66433	0.88	0.91	11.96
G2253	4855	B58_T1_HS	NeuN-	911	90	M	Normal	7.4	2	56	64	1000000	2018-03-27	51354570	0.003	2625934767	22453094	0.009	2578466520	51354570	12191282	26951565	12211723	76	7456990	0.15	64617	1258	75300	78274	0.61	0.82	8.17
G2252	4855	B58_T1_HS	NeuN+		90	M	Normal	7.4	2	53	64	187000	2018-03-27	63686714	0.002	3253962231	20788330	0.006	3183578745	63686714	33115029	22598378	7973307	48	5097662	0.08	72721	1142	90046	106439	0.82	0.88	9.65
G2349	4975	B74_T1_HS	NeuN-	913	67	F	Normal	8	1	52	104	1170000	2018-06-05	61384709	0.002	3135558336	16785476	0.005	3083534946	61384709	34615941	17478633	9290135	43	6175752	0.1	51122	833	62078	73047	0.74	0.85	7.75
G2348	4975	B74_T1_HS	NeuN+		67	F	Normal	8	1	48	104	379000	2018-06-05	59389890	0.002	3034048446	18184856	0.006	2993425695	59389890	14479281	32342302	12568307	75	6735066	0.11	54771	922	74484	91102	0.85	0.9	11.17
G2263	4855	B62_T1_HS	NeuN-	984	65	F	Normal	2	1	50	64	215000	2018-04-17	56641798	0.002	2893156254	16498932	0.006	2837661495	56641798	20442902	24371987	11826909	63	7120419	0.13	48831	862	60765	65324	0.79	0.87	8.24
G2262	4855	B62_T1_HS	NeuN+		65	F	Normal	2	1	50	64	232000	2018-04-17	65729742	0.002	3357797670	19913398	0.006	3278228195	65729742	19472325	30677277	15580140	70	13989749	0.21	102723	1563	123818	143188	0.75	0.84	7.32
G2180	4902	B40_T2_HS	NeuN-	992	85	M	mAD	9.8	4	50	95	292000	2018-02-23	61544033	0.002	3143670702	17976662	0.006	3082979363	61544033	18512801	30775492	12255740	69	5990253	0.1	38647	628	47932	51864	0.83	0.89	10.03
G2179	4902	B40_T2_HS	NeuN+		85	M	mAD	9.8	4	45	95	191000	2018-02-23	90804573	0.001	4637637417	25274453	0.005	4558879601	90804573	17534543	53460196	19809834	80	8502017	0.09	23053	254	34486	45792	0.85	0.89	9.03
G2259	4855	B60_T1_HS	NeuN-	1320	85	M	Normal	5.1	2	52	84	377000	2018-03-29	64135098	0.002	3276202362	19151975	0.006	3208706724	64135098	25149123	27538824	11447151	60	5458014	0.09	49853	777	60133	69935	0.82	0.89	10.15
G2258	4855	B60_T1_HS	NeuN+		85	M	Normal	5.1	2	51	84	293000	2018-03-29	73893587	0.002	3774678810	21846346	0.006	3700567219	73893587	26099266	35431545	12362776	64	5772042	0.08	81527	1103	102627	120298	0.84	0.88	9.14
G2289	4975	B57_T2_HS	NeuN-	1545	80	F	Normal	4.3	1	54	68	313900	2018-04-16	44580693	0.009	2294622600	116473634	0.051	2165001695	44580693	11588305	23180370	9812018	74	6722504	0.15	84956	1906	100629	105408	0.8	0.9	12.76
G2288	4975	B57_T2_HS	NeuN+		80	F	Normal	4.3	1	54	68	156800	2018-04-16	56832167	0.008	2922134607	136485098	0.047	2759401304	56832167	37955435	13004256	5872476	33	4030158	0.07	31097	547	46684	55348	0.88	0.93	15.5
G2215	4750	B34_T4_HS	NeuN-	1557	90	M	Normal	4	2	47	104	389000	2018-03-12	57135060	0.001	2917631868	14244487	0.005	2882355869	57135060	14046825	25124116	17964119	75	15880941	0.28	18353	321	25038	29057	0.78	0.88	8.82
G2214	4750	B34_T4_HS	NeuN+		90	M	Normal	4	2	46	104	169000	2018-03-12	53089254	0.001	2710767963	12520167	0.005	2676464144	53089254	9991295	27486542	15611417	81	13330759	0.25	18191	343	28018	39797	0.85	0.92	12.84
G2168	4709	B43_T2_HS	NeuN-	387	73	F	mAD	12	4	44	85	1670000	2018-02-19	39940219	0.002	2040723027	14077493	0.007	1998153404	39940219	5996564	24964809	8978846	84	3247049	0.08	29813	746	37686	40659	0.91	0.95	21.44
G2285	4906	B67_T1_HS	NeuN-	430	81	F	mAD	16.5	4	47	91	1670000	2018-05-14	69650768	0.001	3557057118	17557836	0.005	3508918932	69650768	58351988	7709517	3589263	16	1598456	0.02	12268	176	16615	21334	0.83	0.87	7.9
G2158	4682	B44_T1_HS	NeuN-	437	83	F	mAD	4	4	44	74	864900	2018-02-06	45015159	0.002	2301347868	19487474	0.008	2252315438	45015159	6135587	28386287	10493285	86	3119147	0.07	23295	517	28521	30803	0.91	0.94	19.01
G2277	4906	B63_T1_HS	NeuN-	528	73	F	mAD	13.5	4	46	53	655000	2018-04-23	46797430	0.002	2390800848	14761316	0.006	2359095098	46797430	11920093	25175998	9701339	74	3340780	0.07	16032	343	20520	24614	0.88	0.91	12.23
G2137	4632	B26_T3_HS	NeuN-	963	82	F	Normal	8.1	3	51	67	659000	2018-01-25	54747889	0.003	2799168507	22813610	0.008	2753413831	54747889	4608675	36606414	13532800	91	7090284	0.13	80442	1469	100808	106479	0.78	0.88	10.99
G2299	4975	B68_T2_HS	NeuN-	1028	63	F	mAD	48.5	4	46	96	523000	2018-05-14	37134830	0.003	1899372855	21676787	0.011	1862015438	37134830	12814672	18075349	6244809	65	1091056	0.03	13191	355	16922	21067	0.92	0.95	21.93
G2341	4975	B42_T3_HS	NeuN-	1078	86	F	mAD	7.2	4	43	102	849000	2018-05-31	61810669	0.002	3157199166	18214272	0.006	3119730975	61810669	15050567	33933239	12826863	75	4234161	0.07	9995	162	14610	16723	0.88	0.92	13.24
G2239	4811	B48_T2_HS	NeuN-	1600	85	F	Normal	13	2	42	82	932000	2018-04-09	53715085	0.001	2742872769	14724286	0.005	2714346683	53715085	8780193	30677949	14256943	83	7781518	0.14	9670	180	22167	37215	0.85	0.92	12.69
G2353	4975	B64_T2_HS	NeuN-	1670	87	F	Normal	18	2	45	62	109800	2018-04-24	52114119	0.002	2662073061	15279219	0.006	2626171076	52114119	14773678	26219295	11121146	71	6084899	0.12	41796	802	52070	55894	0.79	0.88	10.02

## Sheet: Supplementary Table 3
Supplementary Table 3: GREAT analysis of Top 5000 differential sites for Level 1 analysis.
Level 1: Non-Neuron specific	Species assembly: hg19	Association rule: Basal+extension: 5000 bp upstream, 1000 bp downstream, 1000000 bp max extension, curated regulatory domains included
# Term Name	Binom Rank	Binom Raw P-Value	Binom FDR Q-Val	Binom Fold Enrichment	Binom Observed Region Hits	Binom Region Set Coverage	Hyper Rank	Hyper FDR Q-Val	Hyper Fold Enrichment	Hyper Observed Gene Hits	Hyper Total Genes	Hyper Gene Set Coverage
axon ensheathment	1	3.42e-48	3.57e-44	3.79222	175	0.035	100	1.87e-08	2.37926	46	80	0.0105505
myelination	2	4.4e-45	2.29e-41	3.70715	168	0.0336	105	3.26e-08	2.39559	44	76	0.0100917
regulation of action potential in neuron	3	8.81e-38	3.07e-34	2.97501	189	0.0378	80	3.5e-09	2.30354	54	97	0.0123853
positive regulation of gliogenesis	8	6.88e-26	8.97e-23	3.53348	100	0.02	151	9.9e-07	2.92083	24	34	0.00550459
regulation of action potential	12	8.36e-24	7.27e-21	2.08587	227	0.0454	91	6.97e-09	2.00131	74	153	0.0169725
glial cell differentiation	14	1.71e-22	1.27e-19	2.0936	212	0.0424	56	1.16e-10	2.25701	66	121	0.0151376
oligodendrocyte differentiation	16	6.58e-21	4.29e-18	2.74744	115	0.023	168	4.3436e-06	2.48271	30	50	0.00688073
positive regulation of glial cell differentiation	42	5.86e-17	1.46e-14	3.09427	76	0.0152	186	1.23356e-05	3.10338	18	24	0.00412844
oligodendrocyte development	43	5.93e-17	1.44e-14	3.18058	73	0.0146	340	0.000687127	2.45684	19	32	0.0043578
glial cell development	51	1.63e-15	3.33e-13	2.31354	114	0.0228	231	5.24727e-05	2.09806	36	71	0.00825688
negative regulation of osteoblast differentiation	74	8.92e-14	1.26e-11	2.80967	70	0.014	441	0.00398705	2.25701	18	33	0.00412844
central nervous system myelination	75	1.12e-13	1.56e-11	4.44562	38	0.0076	562	0.0140058	2.86466	9	13	0.00206422
regulation of gliogenesis	83	1.91e-13	2.4e-11	2.09363	121	0.0242	243	7.42513e-05	2.17067	32	61	0.00733945
regulation of oligodendrocyte differentiation	123	8.12e-12	6.89e-10	2.67062	64	0.0128	219	3.27923e-05	3.05841	17	23	0.00389908
Schwann cell differentiation	139	2.73e-11	2.05e-09	3.46578	41	0.0082	463	0.00583741	2.38722	15	26	0.00344037
positive regulation of oligodendrocyte differentiation	159	8.07e-11	5.3e-09	3.69055	36	0.0072	338	0.000675719	3.72406	9	10	0.00206422
negative regulation of cell-substrate adhesion	175	4.14e-10	2.47e-08	2.45845	62	0.0124	477	0.00692521	2.12484	19	37	0.0043578
actin polymerization or depolymerization	178	4.94e-10	2.9e-08	2.66723	53	0.0106	740	0.0434409	1.90117	17	37	0.00389908
regulation of actin filament bundle assembly	186	6.84e-10	3.84e-08	2.36815	65	0.013	407	0.00236863	2.06892	24	48	0.00550459
amyloid precursor protein metabolic process	195	1.04e-09	5.55e-08	5.43231	21	0.0042	752	0.0452344	2.48271	9	15	0.00206422
Level 1: Neuron Specific	Species assembly: hg19	Association rule: Basal+extension: 5000 bp upstream, 1000 bp downstream, 1000000 bp max extension, curated regulatory domains included
# Term Name	Binom Rank	Binom Raw P-Value	Binom FDR Q-Val	Binom Fold Enrichment	Binom Observed Region Hits	Binom Region Set Coverage	Hyper Rank	Hyper FDR Q-Val	Hyper Fold Enrichment	Hyper Observed Gene Hits	Hyper Total Genes	Hyper Gene Set Coverage
neurotransmitter transport	10	3.21e-42	3.35e-39	3.02151	207	0.0414	80	3.3318e-05	1.88263	54	116	0.0121049
regulation of synaptic plasticity	12	1.67e-41	1.45e-38	3.07725	198	0.0396	62	2.9902e-06	2.06335	50	98	0.0112082
signal release	19	7.98e-35	4.38e-32	2.57513	220	0.044	57	1.55796e-06	1.91723	64	135	0.0143466
regulation of neurotransmitter levels	21	3.79e-34	1.88e-31	2.82979	184	0.0368	76	2.19242e-05	1.92932	52	109	0.0116566
regulation of synaptic transmission	26	5.74e-33	2.31e-30	2.17679	289	0.0578	44	1.15e-07	1.83051	86	190	0.0192782
neurotransmitter secretion	29	1.57e-32	5.67e-30	3.08919	153	0.0306	79	3.28231e-05	2.10086	40	77	0.0089666
regulation of transmission of nerve impulse	33	1.28e-30	4.06e-28	2.05	307	0.0614	48	1.62e-07	1.77409	93	212	0.0208473
regulation of neurological system process	34	1.89e-30	5.82e-28	2.01013	320	0.064	49	1.62e-07	1.74594	98	227	0.0219682
divalent inorganic cation transport	35	3.4e-28	1.02e-25	2.05017	282	0.0564	94	0.000254307	1.56374	87	225	0.0195024
calcium ion transport	36	4.14e-27	1.2e-24	2.07233	264	0.0528	88	0.000111181	1.62167	81	202	0.0181574
divalent metal ion transport	38	8.1e-27	2.23e-24	2.02753	275	0.055	92	0.000218612	1.57375	86	221	0.0192782
calcium ion transmembrane transport	42	5.61e-25	1.39e-22	2.43772	172	0.0344	141	0.00593541	1.6947	44	105	0.00986326
membrane depolarization	50	1.16e-21	2.43e-19	2.51919	139	0.0278	119	0.00258091	1.88728	35	75	0.00784577
learning	51	3.12e-21	6.39e-19	2.28198	165	0.033	71	8.31798e-06	2.02208	49	98	0.0109841
regulation of neuronal synaptic plasticity	61	6.57e-18	1.12e-15	3.16736	78	0.0156	207	0.0266584	1.97506	21	43	0.00470747
regulation of synapse organization	74	3.39e-16	4.78e-14	2.31872	119	0.0238	99	0.00035723	2.16651	30	56	0.00672495
cerebellum morphogenesis	94	1.93e-14	2.14e-12	2.78242	75	0.015	101	0.000398037	2.47143	22	36	0.00493163
synaptic vesicle exocytosis	96	2.29e-14	2.49e-12	3.13505	62	0.0124	140	0.00575856	2.34822	18	31	0.00403497
cerebellar cortex morphogenesis	101	3.11e-14	3.21e-12	3.07905	63	0.0126	131	0.00444574	2.45538	17	28	0.00381081
neuromuscular process	102	3.48e-14	3.56e-12	2.01478	141	0.0282	122	0.00293753	1.78291	41	93	0.00919076

## Sheet: Supplementary Table 4
Supplementary Table 4: HOMER Motif search result of top 5000 sites more accessible in neuron and non-neuron.
Motif Name	Consensus	P-value	Log P-value	q-value (Benjamini)	# of Target Sequences with Motif(of 5000)	% of Target Sequences with Motif	# of Background Sequences with Motif(of 209127)	% of Background Sequences with Motif
RFX(HTH)/K562-RFX3-ChIP-Seq(SRA012198)/Homer	CGGTTGCCATGGCAAC	1e-79	-184	0	358	0.0716	4600.8	0.022
Rfx2(HTH)/LoVo-RFX2-ChIP-Seq(GSE49402)/Homer	GTTGCCATGGCAACM	1e-74	-172	0	364	0.0728	4961.6	0.0237
X-box(HTH)/NPC-H3K4me1-ChIP-Seq(GSE16256)/Homer	GGTTGCCATGGCAA	1e-72	-167	0	369	0.0738	5178.9	0.0248
Rfx1(HTH)/NPC-H3K4me1-ChIP-Seq(GSE16256)/Homer	KGTTGCCATGGCAA	1e-53	-124	0	464	0.0928	8771.4	0.042
Mef2b(MADS)/HEK293-Mef2b.V5-ChIP-Seq(GSE67450)/Homer	GCTATTTTTGGM	1e-43	-100	0	898	0.1796	23556	0.1128
Mef2c(MADS)/GM12878-Mef2c-ChIP-Seq(GSE32465)/Homer	DCYAAAAATAGM	1e-40	-92.2	0	554	0.1108	12720.7	0.0609
Egr1(Zf)/K562-Egr1-ChIP-Seq(GSE32465)/Homer	TGCGTGGGYG	1e-39	-91.5	0	1181	0.2362	34085.4	0.1632
WT1(Zf)/Kidney-WT1-ChIP-Seq(GSE90016)/Homer	MCTCCCMCRCAB	1e-36	-83.4	0	1096	0.2192	31662.7	0.1516
Rfx5(HTH)/GM12878-Rfx5-ChIP-Seq(GSE31477)/Homer	SCCTAGCAACAG	1e-28	-66.2	0	489	0.0978	11988.6	0.0574
JunB(bZIP)/DendriticCells-Junb-ChIP-Seq(GSE36099)/Homer	RATGASTCAT	1e-28	-65.6	0	863	0.1726	24765.5	0.1185
Mef2a(MADS)/HL1-Mef2a.biotin-ChIP-Seq(GSE21529)/Homer	CYAAAAATAG	1e-27	-64.2	0	496	0.0992	12326.3	0.059
BATF(bZIP)/Th17-BATF-ChIP-Seq(GSE39756)/Homer	DATGASTCAT	1e-26	-61.2	0	927	0.1854	27423.6	0.1313
Atf3(bZIP)/GBM-ATF3-ChIP-Seq(GSE33912)/Homer	DATGASTCATHN	1e-25	-59.7	0	955	0.191	28569.5	0.1368
Fra2(bZIP)/Striatum-Fra2-ChIP-Seq(GSE43429)/Homer	GGATGACTCATC	1e-25	-59.3	0	799	0.1598	23003.6	0.1101
Fosl2(bZIP)/3T3L1-Fosl2-ChIP-Seq(GSE56872)/Homer	NATGASTCABNN	1e-24	-56.8	0	639	0.1278	17604.6	0.0843
Fra1(bZIP)/BT549-Fra1-ChIP-Seq(GSE46166)/Homer	NNATGASTCATH	1e-24	-56.6	0	849	0.1698	25016.4	0.1197
Mef2d(MADS)/Retina-Mef2d-ChIP-Seq(GSE61391)/Homer	GCTATTTTTAGC	1e-24	-56.6	0	284	0.0568	6074.8	0.0291
AP-1(bZIP)/ThioMac-PU.1-ChIP-Seq(GSE21512)/Homer	VTGACTCATC	1e-24	-55.7	0	1020	0.204	31316.3	0.1499
Jun-AP1(bZIP)/K562-cJun-ChIP-Seq(GSE31477)/Homer	GATGASTCATCN	1e-23	-54.1	0	517	0.1034	13641.7	0.0653
KLF14(Zf)/HEK293-KLF14.GFP-ChIP-Seq(GSE58341)/Homer	RGKGGGCGKGGC	1e-19	-44.9	0	2073	0.4146	73551.9	0.3521
MYB3(MYB)/Arabidopsis-MYB3-ChIP-Seq(GSE80564)/Homer	GKTAGGTRGG	1e-14	-32.3	0	1408	0.2816	49018	0.2346
MYB92(MYB)/colamp-MYB92-DAP-Seq(GSE60143)/Homer	GGTAGGTR	1e-12	-28.5	0	784	0.1568	25563.8	0.1224
Egr2(Zf)/Thymocytes-Egr2-ChIP-Seq(GSE34254)/Homer	NGCGTGGGCGGR	1e-10	-25.1	0	310	0.062	8720.2	0.0417
Maz(Zf)/HepG2-Maz-ChIP-Seq(GSE31477)/Homer	GGGGGGGG	1e-10	-24.3	0	1507	0.3014	54311.1	0.26
SeqBias: CA-repeat	CACACACACA	1e-10	-24.2	0	3756	0.7512	148284	0.7098
Bach2(bZIP)/OCILy7-Bach2-ChIP-Seq(GSE44420)/Homer	TGCTGAGTCA	1e-10	-24.1	0	358	0.0716	10484.9	0.0502
Znf263(Zf)/K562-Znf263-ChIP-Seq(GSE31477)/Homer	CVGTSCTCCC	1e-10	-23.3	0	2137	0.4274	80018.6	0.383
TF3A(C2H2)/col-TF3A-DAP-Seq(GSE60143)/Homer	NNDDGAGGAGGWNNN	1e-09	-22	0	1595	0.319	58295.9	0.279
NGA4(ABI3VP1)/col-NGA4-DAP-Seq(GSE60143)/Homer	TKNTCAGGTG	1e-09	-20.7	0	1983	0.3966	74283.9	0.3556
MYB17(MYB)/colamp-MYB17-DAP-Seq(GSE60143)/Homer	GGTAGGTGRG	1e-08	-18.8	0	454	0.0908	14504.6	0.0694
MYB61(MYB)/colamp-MYB61-DAP-Seq(GSE60143)/Homer	HCYACCTACC	1e-07	-18.1	0	1009	0.2018	35819	0.1715
MYB83(MYB)/colamp-MYB83-DAP-Seq(GSE60143)/Homer	CACCAACCWH	1e-07	-18	0	1146	0.2292	41238.9	0.1974
Sp5(Zf)/mES-Sp5.Flag-ChIP-Seq(GSE72989)/Homer	RGKGGGCGGAGC	1e-07	-17.4	0	1176	0.2352	42547.2	0.2037
MYB96(MYB)/colamp-MYB96-DAP-Seq(GSE60143)/Homer	WGGTRGTTGG	1e-07	-17	0	698	0.1396	23952	0.1146
MYB94(MYB)/col-MYB94-DAP-Seq(GSE60143)/Homer	WGGTRGTTGGKA	1e-07	-16.2	0	384	0.0768	12249.4	0.0586
Tal1	CATCTG	1e-06	-15.1	0	1566	0.3132	58704	0.281
SeqBias: TA-repeat	TATATATATA	1e-06	-15	0	1338	0.2676	49540.3	0.2371
MYB13(MYB)/col-MYB13-DAP-Seq(GSE60143)/Homer	HYCACCWACCHH	1e-05	-13.4	0	526	0.1052	17972.9	0.086
SUT1?/SacCer-Promoters/Homer	CCCCGCGC	1e-05	-13.2	0	4248	0.8496	172373	0.8251
KLF5(Zf)/LoVo-KLF5-ChIP-Seq(GSE49402)/Homer	DGGGYGKGGC	1e-05	-12.8	0.0001	1310	0.262	48965.4	0.2344
ZEB1(Zf)/PDAC-ZEB1-ChIP-Seq(GSE64557)/Homer	VCAGGTRDRY	1e-05	-12.5	0.0001	1311	0.2622	49076.3	0.2349
ZEB2(Zf)/SNU398-ZEB2-ChIP-Seq(GSE103048)/Homer	GNMCAGGTGTGC	1e-05	-12.2	0.0001	771	0.1542	27688.6	0.1325
Unknown6/Drosophila-Promoters/Homer	AATTTTAAAA	0.0001	-11.2	0.0003	410	0.082	13929.1	0.0667
Olig2(bHLH)/Neuron-Olig2-ChIP-Seq(GSE30882)/Homer	RCCATMTGTT	0.0001	-11.2	0.0003	2008	0.4016	77876.8	0.3728
MYB107(MYB)/col-MYB107-DAP-Seq(GSE60143)/Homer	RGTWGGTRRR	0.0001	-11	0.0003	1067	0.2134	39675.9	0.1899
ATAF1(NAC)/col-ATAF1-DAP-Seq(GSE60143)/Homer	YACGTMAY	0.0001	-10.8	0.0004	1638	0.3276	62811.2	0.3007
NeuroG2(bHLH)/Fibroblast-NeuroG2-ChIP-Seq(GSE75910)/Homer	ACCATCTGTT	0.0001	-10.7	0.0005	1847	0.3694	71418.7	0.3419
HIF-1b(HLH)/T47D-HIF1b-ChIP-Seq(GSE59937)/Homer	RTACGTGC	0.0001	-10.4	0.0006	914	0.1828	33739.1	0.1615
MYB93(MYB)/colamp-MYB93-DAP-Seq(GSE60143)/Homer	GGTAGGTGRD	0.0001	-10.3	0.0007	764	0.1528	27819.9	0.1332
TATA-box/SacCer-Promoters/Homer	BBHWTATATA	0.0001	-10.2	0.0007	257	0.0514	8339.9	0.0399
E2A(bHLH),near_PU.1/Bcell-PU.1-ChIP-Seq(GSE21512)/Homer	NVCACCTGBN	0.0001	-9.95	0.0009	1225	0.245	46321.1	0.2217
ATY19(MYB)/col-ATY19-DAP-Seq(GSE60143)/Homer	YYCACCWACCAT	0.0001	-9.87	0.001	482	0.0964	16909.8	0.0809
MYB30(MYB)/colamp-MYB30-DAP-Seq(GSE60143)/Homer	AGGTAGTTGG	0.0001	-9.42	0.0015	805	0.161	29660.6	0.142
At4g01280(MYBrelated)/colamp-At4g01280-DAP-Seq(GSE60143)/Homer	AAATATCT	0.001	-9.17	0.0019	292	0.0584	9786.1	0.0468
MYB4(MYB)/col200-MYB4-DAP-Seq(GSE60143)/Homer	WAGKTAGGTARR	0.001	-9.06	0.0021	372	0.0744	12837.8	0.0614
At5g18450(AP2EREBP)/col-At5g18450-DAP-Seq(GSE60143)/Homer	CACCGCTT	0.001	-9	0.0022	1074	0.2148	40520.5	0.194
Tbx6(T-box)/ESC-Tbx6-ChIP-Seq(GSE93524)/Homer	DAGGTGTBAA	0.001	-8.82	0.0025	846	0.1692	31446.8	0.1505
Eomes(T-box)/H9-Eomes-ChIP-Seq(GSE26097)/Homer	ATTAACACCT	0.001	-8.47	0.0035	1518	0.3036	58687.8	0.2809
Arnt:Ahr(bHLH)/MCF7-Arnt-ChIP-Seq(Lo_et_al.)/Homer	TBGCACGCAA	0.001	-8.41	0.0037	595	0.119	21618.7	0.1035
Tbx21(T-box)/GM12878-TBX21-ChIP-Seq(Encode)/Homer	AGGTGTGAAA	0.001	-8.27	0.0042	747	0.1494	27656.4	0.1324
KLF6(Zf)/PDAC-KLF6-ChIP-Seq(GSE64557)/Homer	MKGGGYGTGGCC	0.001	-8.23	0.0043	1090	0.218	41399.9	0.1982
Tbr1(T-box)/Cortex-Tbr1-ChIP-Seq(GSE71384)/Homer	AAGGTGTKAA	0.001	-8.2	0.0043	1022	0.2044	38670	0.1851
Bcl6(Zf)/Liver-Bcl6-ChIP-Seq(GSE31578)/Homer	NNNCTTTCCAGGAAA	0.001	-8.18	0.0043	1087	0.2174	41293.2	0.1977
At3g09600(MYBrelated)/colamp-At3g09600-DAP-Seq(GSE60143)/Homer	AAAATATCTT	0.001	-8.12	0.0046	238	0.0476	7919	0.0379
SCL(bHLH)/HPC7-Scl-ChIP-Seq(GSE13511)/Homer	AVCAGCTG	0.001	-8.08	0.0047	3855	0.771	156712	0.7501
Trl(Zf)/S2-GAGAfactor-ChIP-Seq(GSE40646)/Homer	RGAGAGAG	0.001	-8.07	0.0047	2553	0.5106	101599	0.4863
KLF10(Zf)/HEK293-KLF10.GFP-ChIP-Seq(GSE58341)/Homer	GGGGGTGTGTCC	0.001	-7.96	0.0051	705	0.141	26072.1	0.1248
MYB10(MYB)/col-MYB10-DAP-Seq(GSE60143)/Homer	YCCACCTACCHH	0.001	-7.74	0.0063	261	0.0522	8842.5	0.0423
NFIL3(bZIP)/HepG2-NFIL3-ChIP-Seq(Encode)/Homer	VTTACGTAAYNNNNN	0.001	-7.71	0.0063	416	0.0832	14786.9	0.0708
ATY13(MYB)/col-ATY13-DAP-Seq(GSE60143)/Homer	YYYAACYRHH	0.001	-7.58	0.0071	2073	0.4146	81842.1	0.3917
AT4G26030(C2H2)/col-AT4G26030-DAP-Seq(GSE60143)/Homer	BYYACCWACY	0.001	-7.55	0.0072	579	0.1158	21195.2	0.1015
MYB67(MYB)/col-MYB67-DAP-Seq(GSE60143)/Homer	YYYACCTAAC	0.001	-7.5	0.0075	548	0.1096	19989	0.0957
AGL6(MADS)/col-AGL6-DAP-Seq(GSE60143)/Homer	TTWCCWWAWWDGGWA	0.001	-7.45	0.0078	88	0.0176	2542.1	0.0122
At3g24120(G2like)/col-At3g24120-DAP-Seq(GSE60143)/Homer	NWWAGMATMW	0.001	-7.45	0.0078	2316	0.4632	91979.9	0.4403
Atoh1(bHLH)/Cerebellum-Atoh1-ChIP-Seq(GSE22111)/Homer	VNRVCAGCTGGY	0.001	-7.07	0.0111	1483	0.2966	57770.6	0.2765
SeqBias: GA-repeat	GAGAGAGAGA	0.01	-6.89	0.0131	4308	0.8616	176732	0.846
At2g01060(G2like)/colamp-At2g01060-DAP-Seq(GSE60143)/Homer	AGATKCBNWW	0.01	-6.7	0.0157	2068	0.4136	82008.6	0.3925
NeuroD1(bHLH)/Islet-NeuroD1-ChIP-Seq(GSE30298)/Homer	GCCATCTGTT	0.01	-6.5	0.0187	1116	0.2232	43031.6	0.206
MYB41(MYB)/col-MYB41-DAP-Seq(GSE60143)/Homer	BYTYACCTAA	0.01	-6.47	0.0191	214	0.0428	7270.7	0.0348
MYB63(MYB)/col-MYB63-DAP-Seq(GSE60143)/Homer	BHYACCWACCHH	0.01	-6.28	0.0228	306	0.0612	10821.2	0.0518
Zfp281(Zf)/ES-Zfp281-ChIP-Seq(GSE81042)/Homer	CCCCTCCCCCAC	0.01	-6.25	0.0232	233	0.0466	8027.1	0.0384
MYB88(MYB)/col-MYB88-DAP-Seq(GSE60143)/Homer	HNACGCTCCT	0.01	-6.22	0.0237	1591	0.3182	62539.4	0.2994
At5g52660(MYBrelated)/colamp-At5g52660-DAP-Seq(GSE60143)/Homer	HAAAAATATCTW	0.01	-6.19	0.024	224	0.0448	7695.6	0.0368
SeqBias: GCW-triplet	GCWGCWGCWGCW	0.01	-6.16	0.0247	5000	1	208658	0.9988
EBF(EBF)/proBcell-EBF-ChIP-Seq(GSE21978)/Homer	DGTCCCYRGGGA	0.01	-6.16	0.0247	253	0.0506	8808.9	0.0422
Slug(Zf)/Mesoderm-Snai2-ChIP-Seq(GSE61475)/Homer	SNGCACCTGCHS	0.01	-6.13	0.0247	564	0.1128	20973.7	0.1004
MYB51(MYB)/col-MYB51-DAP-Seq(GSE60143)/Homer	GGTAGGTG	0.01	-5.92	0.0301	529	0.1058	19645	0.094
AGL63(MADS)/col-AGL63-DAP-Seq(GSE60143)/Homer	TTCCAAWWWTGG	0.01	-5.9	0.0305	503	0.1006	18621.7	0.0891
Oct6(POU,Homeobox)/NPC-Pou3f1-ChIP-Seq(GSE35496)/Homer	WATGCAAATGAG	0.01	-5.89	0.0305	283	0.0566	10012.8	0.0479
MYB55(MYB)/colamp-MYB55-DAP-Seq(GSE60143)/Homer	YACCWAMC	0.01	-5.84	0.0314	613	0.1226	23005.2	0.1101
HLF(bZIP)/HSC-HLF.Flag-ChIP-Seq(GSE69817)/Homer	RTTATGYAAB	0.01	-5.75	0.034	512	0.1024	19016.3	0.091
SVP(MADS)/col-SVP-DAP-Seq(GSE60143)/Homer	ANTTWCCHAATTTGG	0.01	-5.64	0.0377	295	0.059	10527.1	0.0504
Klf4(Zf)/mES-Klf4-ChIP-Seq(GSE11431)/Homer	GCCACACCCA	0.01	-5.51	0.0424	381	0.0762	13913	0.0666
ZML2(C2C2gata)/col-ZML2-DAP-Seq(GSE60143)/Homer	CATCATCATC	0.01	-5.46	0.044	189	0.0378	6490	0.0311
SOL1(CPP)/colamp-SOL1-DAP-Seq(GSE60143)/Homer	ATTTAAATHN	0.01	-5.4	0.0463	706	0.1412	26865.8	0.1286
NAM(NAC)/col-NAM-DAP-Seq(GSE60143)/Homer	RGTTRCGTRW	0.01	-5.37	0.0474	687	0.1374	26114.5	0.125
MYB99(MYB)/colamp-MYB99-DAP-Seq(GSE60143)/Homer	GGTAGGTG	0.01	-5.35	0.0477	521	0.1042	19487.3	0.0933
Zelda(Zf)/Embryo-zld-ChIP-Seq(GSE65441)/Homer	KBCTACCTGW	0.01	-5.31	0.0492	231	0.0462	8122.9	0.0389
Sp2(Zf)/HEK293-Sp2.eGFP-ChIP-Seq(Encode)/Homer	YGGCCCCGCCCC	0.01	-5.31	0.0492	1533	0.3066	60558.8	0.2899
FHY3(FAR1)/Arabidopsis-FHY3-ChIP-Seq(GSE30711)/Homer	HHCACGCGCBTN	0.01	-5.3	0.0492	225	0.045	7894.1	0.0378
TCF4(bHLH)/SHSY5Y-TCF4-ChIP-Seq(GSE96915)/Homer	SMCATCTGKH	0.01	-5.29	0.0492	1807	0.3614	71857.9	0.344
OCT:OCT(POU,Homeobox)/NPC-OCT6-ChIP-Seq(GSE43916)/Homer	YATGCATATRCATRT	0.01	-5.2	0.0526	76	0.0152	2330.6	0.0112
Oct4(POU,Homeobox)/mES-Oct4-ChIP-Seq(GSE11431)/Homer	ATTTGCATAW	0.01	-5.18	0.0534	294	0.0588	10588.7	0.0507
Unknown2/Arabidopsis-Promoters/Homer	AAACGACGTCGTTTT	0.01	-5.17	0.0534	6	0.0012	66.4	0.0003
MYB49(MYB)/col-MYB49-DAP-Seq(GSE60143)/Homer	ARKTAGGTRR	0.01	-5.16	0.0536	555	0.111	20900.5	0.1
Rfx6(HTH)/Min6b1-Rfx6.HA-ChIP-Seq(GSE62844)/Homer	TGTTKCCTAGCAACM	0.01	-5.15	0.0536	1060	0.212	41277.5	0.1976
Brn1(POU,Homeobox)/NPC-Brn1-ChIP-Seq(GSE35496)/Homer	TATGCWAATBAV	0.01	-5.04	0.0591	208	0.0416	7290.7	0.0349
MS188(MYB)/colamp-MS188-DAP-Seq(GSE60143)/Homer	WARKTAGGTRRA	0.01	-5.01	0.06	360	0.072	13210.3	0.0632
AT1G28160(AP2EREBP)/colamp-AT1G28160-DAP-Seq(GSE60143)/Homer	GGCGGCGG	0.01	-5	0.0601	1119	0.2238	43742.3	0.2094
RVE1(MYBrelated)/col-RVE1-DAP-Seq(GSE60143)/Homer	AAATATCT	0.01	-4.88	0.0675	269	0.0538	9681.8	0.0463
AT2G28920(ND)/col-AT2G28920-DAP-Seq(GSE60143)/Homer	WAGATATTTWTW	0.01	-4.82	0.0711	134	0.0268	4514.7	0.0216
SeqBias: CG bias	SSSSSSSSSS	0.01	-4.77	0.0738	4697	0.9394	194473	0.9309
MYB58(MYB)/colamp-MYB58-DAP-Seq(GSE60143)/Homer	YYYACCWACC	0.01	-4.72	0.0767	531	0.1062	20076.7	0.0961
AT3G10580(MYBrelated)/colamp-AT3G10580-DAP-Seq(GSE60143)/Homer	TACCTAACWNHW	0.01	-4.71	0.0775	206	0.0412	7277	0.0348
Nrf2(bZIP)/Lymphoblast-Nrf2-ChIP-Seq(GSE37589)/Homer	HTGCTGAGTCAT	0.01	-4.7	0.0775	85	0.017	2711.9	0.013
SOC1(MADS)/Seedling-SOC1-ChIP-Seq(GSE45846)/Homer	TWCCAWWTWTGG	0.01	-4.66	0.0796	247	0.0494	8873.5	0.0425
ZNF189(Zf)/HEK293-ZNF189.GFP-ChIP-Seq(GSE58341)/Homer	TGGAACAGMA	0.01	-4.65	0.0801	759	0.1518	29269.3	0.1401
MYB74(MYB)/colamp-MYB74-DAP-Seq(GSE60143)/Homer	YYYACCTACCWH	0.01	-4.64	0.0801	326	0.0652	11967.9	0.0573
AIL7(AP2EREBP)/colamp-AIL7-DAP-Seq(GSE60143)/Homer	KCACRAWTYYCGAGG	0.1	-4.56	0.0861	292	0.0584	10653.4	0.051
Rbpj1(?)/Panc1-Rbpj1-ChIP-Seq(GSE47459)/Homer	HTTTCCCASG	0.1	-4.52	0.0887	1293	0.2586	51077.3	0.2445
ZFP3(Zf)/HEK293-ZFP3.GFP-ChIP-Seq(GSE58341)/Homer	GGGTTTTGAAGGATGARTAGGAGTT	0.1	-4.49	0.0903	8	0.0016	124.1	0.0006
ASL18(LOBAS2)/colamp-ASL18-DAP-Seq(GSE60143)/Homer	CCGGAAAWTCMGGAR	0.1	-4.49	0.0903	1331	0.2662	52652.4	0.252
MYB40(MYB)/col-MYB40-DAP-Seq(GSE60143)/Homer	TGGTAGGTRARA	0.1	-4.48	0.0903	198	0.0396	7012.5	0.0336
E2F3(E2F)/MEF-E2F3-ChIP-Seq(GSE71376)/Homer	BTKGGCGGGAAA	0.1	-4.45	0.0915	528	0.1056	20043.9	0.0959
JKD(C2H2)/col-JKD-DAP-Seq(GSE60143)/Homer	TTTTGTCGTTTT	0.1	-4.43	0.093	98	0.0196	3224.7	0.0154
TCX2(CPP)/colamp-TCX2-DAP-Seq(GSE60143)/Homer	NNWWTTYRAAHN	0.1	-4.38	0.0973	717	0.1434	27674.5	0.1325
ZNF467(Zf)/HEK293-ZNF467.GFP-ChIP-Seq(GSE58341)/Homer	TGGGGAAGGGCM	0.1	-4.36	0.0981	952	0.1904	37214.2	0.1781
LHY(Myb)/Seedling-LHY-ChIP-Seq(GSE52175)/Homer	ADAAATATCT	0.1	-4.32	0.1019	468	0.0936	17689.8	0.0847
NF-E2(bZIP)/K562-NFE2-ChIP-Seq(GSE31477)/Homer	GATGACTCAGCA	0.1	-4.27	0.106	101	0.0202	3358.9	0.0161
Klf9(Zf)/GBM-Klf9-ChIP-Seq(GSE62211)/Homer	GCCACRCCCACY	0.1	-4.25	0.1066	394	0.0788	14760	0.0707
Tbx5(T-box)/HL1-Tbx5.biotin-ChIP-Seq(GSE21529)/Homer	AGGTGTCA	0.1	-4.24	0.1075	2531	0.5062	102503	0.4906
ANAC047(NAC)/colamp-ANAC047-DAP-Seq(GSE60143)/Homer	WACACGTAACTT	0.1	-4.1	0.1223	395	0.079	14845.9	0.0711
Meis1(Homeobox)/MastCells-Meis1-ChIP-Seq(GSE48085)/Homer	VGCTGWCAVB	0.1	-4.06	0.1261	1407	0.2814	55988.4	0.268
SeqBias: G/A bias	RRRRRRRRRR	0.1	-4	0.1341	4996	0.9992	208467	0.9979
PGR(NR)/EndoStromal-PGR-ChIP-Seq(GSE69539)/Homer	AAGAACATWHTGTTC	0.1	-3.84	0.1562	197	0.0394	7108.3	0.034
CEBP:AP1(bZIP)/ThioMac-CEBPb-ChIP-Seq(GSE21512)/Homer	DRTGTTGCAA	0.1	-3.82	0.1579	506	0.1012	19378.3	0.0928
NF1-halfsite(CTF)/LNCaP-NF1-ChIP-Seq(Unpublished)/Homer	YTGCCAAG	0.1	-3.79	0.1618	1889	0.3778	76057.8	0.3641
TATA-Box(TBP)/Promoter/Homer	CCTTTTAWAGSC	0.1	-3.68	0.1783	730	0.146	28484	0.1363
ANAC092(NAC)/colamp-ANAC092-DAP-Seq(GSE60143)/Homer	WRCKTGWNNNWCAMG	0.1	-3.64	0.185	191	0.0382	6918.4	0.0331
MGP(C2H2)/colamp-MGP-DAP-Seq(GSE60143)/Homer	TTTTGTCGTTTW	0.1	-3.62	0.1874	121	0.0242	4216.5	0.0202
LCL1(MYBrelated)/colamp-LCL1-DAP-Seq(GSE60143)/Homer	NAAAATATCTWHWWN	0.1	-3.62	0.1874	78	0.0156	2590.1	0.0124
GLIS3(Zf)/Thyroid-Glis3.GFP-ChIP-Seq(GSE103297)/Homer	CTCCCTGGGAGGCCN	0.1	-3.61	0.1874	1608	0.3216	64531	0.3089
Tbx20(T-box)/Heart-Tbx20-ChIP-Seq(GSE29636)/Homer	GGTGYTGACAGS	0.1	-3.61	0.1874	212	0.0424	7746.7	0.0371
TINY(AP2EREBP)/col-TINY-DAP-Seq(GSE60143)/Homer	NNCACCGACA	0.1	-3.58	0.1892	113	0.0226	3917.8	0.0188
BZR1(BZR)/col-BZR1-DAP-Seq(GSE60143)/Homer	NNCRCACGTGCG	0.1	-3.55	0.193	102	0.0204	3503.5	0.0168
AGL13(MADS)/col-AGL13-DAP-Seq(GSE60143)/Homer	TWCCAWWTWTGGWAA	0.1	-3.54	0.1935	32	0.0064	928	0.0044
Motif Name	Consensus	P-value	Log P-value	q-value (Benjamini)	# of Target Sequences with Motif(of 5000)	% of Target Sequences with Motif	# of Background Sequences with Motif(of 209123)	% of Background Sequences with Motif
Sox3(HMG)/NPC-Sox3-ChIP-Seq(GSE33059)/Homer	CCWTTGTY	1e-178	-412	0	2055	0.411	47931.1	0.2292
Sox2(HMG)/mES-Sox2-ChIP-Seq(GSE11431)/Homer	BCCATTGTTC	1e-177	-408	0	1353	0.2706	25441.5	0.1217
Sox10(HMG)/SciaticNerve-Sox3-ChIP-Seq(GSE35132)/Homer	CCWTTGTYYB	1e-172	-398	0	2005	0.401	46757.3	0.2236
Sox15(HMG)/CPA-Sox15-ChIP-Seq(GSE62909)/Homer	RAACAATGGN	1e-159	-366	0	1445	0.289	29567.5	0.1414
Sox9(HMG)/Limb-SOX9-ChIP-Seq(GSE73225)/Homer	AGGVNCCTTTGT	1e-156	-361	0	1381	0.2762	27758.6	0.1327
Sox6(HMG)/Myotubes-Sox6-ChIP-Seq(GSE32627)/Homer	CCATTGTTNY	1e-148	-342	0	1825	0.365	42921.3	0.2052
Sox4(HMG)/proB-Sox4-ChIP-Seq(GSE50066)/Homer	YCTTTGTTCC	1e-140	-323	0	1261	0.2522	25388	0.1214
Sox17(HMG)/Endoderm-Sox17-ChIP-Seq(GSE61475)/Homer	CCATTGTTYB	1e-138	-318	0	1077	0.2154	20085.5	0.096
FOXK1(Forkhead)/HEK293-FOXK1-ChIP-Seq(GSE51673)/Homer	NVWTGTTTAC	1e-18	-42.8	0	751	0.1502	22776.4	0.1089
THRb(NR)/Liver-NR1A2-ChIP-Seq(GSE52613)/Homer	TRAGGTCA	1e-17	-39.7	0	2838	0.5676	106053	0.5071
EAR2(NR)/K562-NR2F6-ChIP-Seq(Encode)/Homer	NRBCARRGGTCA	1e-15	-36.6	0	1009	0.2018	33046	0.158
COUP-TFII(NR)/K562-NR2F1-ChIP-Seq(Encode)/Homer	GKBCARAGGTCA	1e-15	-35	0	1078	0.2156	35876	0.1715
Foxo3(Forkhead)/U2OS-Foxo3-ChIP-Seq(E-MTAB-2701)/Homer	DGTAAACA	1e-14	-34	0	554	0.1108	16529.1	0.079
Ap4(bHLH)/AML-Tfap4-ChIP-Seq(GSE45738)/Homer	NAHCAGCTGD	1e-14	-33.5	0	1603	0.3206	56587.6	0.2706
RARa(NR)/K562-RARa-ChIP-Seq(Encode)/Homer	TTGAMCTTTG	1e-14	-32.8	0	1877	0.3754	67676.8	0.3236
FOXP1(Forkhead)/H9-FOXP1-ChIP-Seq(GSE31006)/Homer	NYYTGTTTACHN	1e-13	-31.4	0	346	0.0692	9472.5	0.0453
Foxa2(Forkhead)/Liver-Foxa2-ChIP-Seq(GSE25694)/Homer	CYTGTTTACWYW	1e-13	-31.2	0	580	0.116	17738	0.0848
FOXK2(Forkhead)/U2OS-FOXK2-ChIP-Seq(E-MTAB-2204)/Homer	SCHTGTTTACAT	1e-13	-31	0	514	0.1028	15385.8	0.0736
Erra(NR)/HepG2-Erra-ChIP-Seq(GSE31477)/Homer	CAAAGGTCAG	1e-12	-29.6	0	1818	0.3636	65869.1	0.315
NLP7(RWPRK)/col-NLP7-DAP-Seq(GSE60143)/Homer	TGRCCYTTCR	1e-12	-27.7	0	1538	0.3076	54984.9	0.2629
COUP-TFII(NR)/Artia-Nr2f2-ChIP-Seq(GSE46497)/Homer	AGRGGTCA	1e-11	-26.8	0	1252	0.2504	43835.5	0.2096
MyoG(bHLH)/C2C12-MyoG-ChIP-Seq(GSE36024)/Homer	AACAGCTG	1e-11	-26.5	0	1374	0.2748	48700.8	0.2329
LEF1(HMG)/H1-LEF1-ChIP-Seq(GSE64758)/Homer	CCTTTGATST	1e-11	-25.9	0	489	0.0978	14998.3	0.0717
FOXA1(Forkhead)/LNCAP-FOXA1-ChIP-Seq(GSE27824)/Homer	WAAGTAAACA	1e-10	-25.1	0	769	0.1538	25474.1	0.1218
PHA-4(Forkhead)/cElegans-Embryos-PHA4-ChIP-Seq(modEncode)/Homer	KTGTTTGC	1e-10	-25	0	2090	0.418	77804.6	0.372
Tcf21(bHLH)/ArterySmoothMuscle-Tcf21-ChIP-Seq(GSE61369)/Homer	NAACAGCTGG	1e-09	-22.8	0	1311	0.2622	46870	0.2241
SGR5(C2H2)/colamp-SGR5-DAP-Seq(GSE60143)/Homer	TTTGTCTTTTTT	1e-09	-21.2	0	509	0.1018	16256.6	0.0777
RXR(NR),DR1/3T3L1-RXR-ChIP-Seq(GSE13511)/Homer	TAGGGCAAAGGTCA	1e-08	-20	0	1044	0.2088	36872.2	0.1763
Foxf1(Forkhead)/Lung-Foxf1-ChIP-Seq(GSE77951)/Homer	WWATRTAAACAN	1e-08	-19.9	0	576	0.1152	18913.7	0.0904
PPARa(NR),DR1/Liver-Ppara-ChIP-Seq(GSE47954)/Homer	VNAGGKCAAAGGTCA	1e-07	-18.2	0	827	0.1654	28749.8	0.1375
ZNF711(Zf)/SHSY5Y-ZNF711-ChIP-Seq(GSE20673)/Homer	AGGCCTAG	1e-07	-18	0	2080	0.416	79001.8	0.3778
PPARE(NR),DR1/3T3L1-Pparg-ChIP-Seq(GSE13511)/Homer	TGACCTTTGCCCCA	1e-07	-17.8	0	826	0.1652	28779.4	0.1376
FoxL2(Forkhead)/Ovary-FoxL2-ChIP-Seq(GSE60858)/Homer	WWTRTAAACAVG	1e-07	-17.3	0	529	0.1058	17504.1	0.0837
AT2G33550(Trihelix)/colamp-AT2G33550-DAP-Seq(GSE60143)/Homer	TTTAAGGGCAYTTTT	1e-07	-17	0	1206	0.2412	43870.6	0.2098
Atf2(bZIP)/3T3L1-Atf2-ChIP-Seq(GSE56872)/Homer	NRRTGACGTCAT	1e-07	-16.6	0	297	0.0594	9055.9	0.0433
AR-halfsite(NR)/LNCaP-AR-ChIP-Seq(GSE27824)/Homer	CCAGGAACAG	1e-07	-16.5	0	3047	0.6094	119732	0.5725
FOXA1(Forkhead)/MCF7-FOXA1-ChIP-Seq(GSE26831)/Homer	WAAGTAAACA	1e-07	-16.5	0	604	0.1208	20467.3	0.0979
ZFX(Zf)/mES-Zfx-ChIP-Seq(GSE11431)/Homer	AGGCCTRG	1e-07	-16.5	0	1575	0.315	58779.1	0.2811
Oct4:Sox17(POU,Homeobox,HMG)/F9-Sox17-ChIP-Seq(GSE44553)/Homer	CCATTGTATGCAAAT	1e-07	-16.4	0	117	0.0234	2887.6	0.0138
HAT2(Homeobox)/colamp-HAT2-DAP-Seq(GSE60143)/Homer	CYAATSATTR	1e-07	-16.4	0	472	0.0944	15497.8	0.0741
IDD4(C2H2)/col-IDD4-DAP-Seq(GSE60143)/Homer	TTTGTCTTTWTB	1e-07	-16.4	0	584	0.1168	19722.8	0.0943
Zac1(Zf)/Neuro2A-Plagl1-ChIP-Seq(GSE75942)/Homer	HAWGRGGCCM	1e-07	-16.2	0	2677	0.5354	104249	0.4985
NF1(CTF)/LNCAP-NF1-ChIP-Seq(Unpublished)/Homer	CYTGGCABNSTGCCAR	1e-06	-15.9	0	665	0.133	22898.1	0.1095
PABPC1(?)/MEL-PABC1-CLIP-Seq(GSE69755)/Homer	HAATAAAGNN	1e-06	-15.5	0	1042	0.2084	37677	0.1802
Myf5(bHLH)/GM-Myf5-ChIP-Seq(GSE24852)/Homer	BAACAGCTGT	1e-06	-15.3	0	907	0.1814	32412.3	0.155
Tcf7(HMG)/GM12878-TCF7-ChIP-Seq(Encode)/Homer	CTTTGATGTGSB	1e-06	-15.2	0	245	0.049	7341	0.0351
Tcf12(bHLH)/GM12878-Tcf12-ChIP-Seq(GSE32465)/Homer	VCAGCTGYTG	1e-06	-15.1	0	1325	0.265	49044.2	0.2345
Zfp281(Zf)/ES-Zfp281-ChIP-Seq(GSE81042)/Homer	CCCCTCCCCCAC	1e-06	-14.9	0	325	0.065	10251.5	0.049
Foxa3(Forkhead)/Liver-Foxa3-ChIP-Seq(GSE77670)/Homer	BSNTGTTTACWYWGN	1e-06	-14.6	0	224	0.0448	6655.5	0.0318
Maz(Zf)/HepG2-Maz-ChIP-Seq(GSE31477)/Homer	GGGGGGGG	1e-06	-14.2	0	1741	0.3482	66111.8	0.3161
c-Jun-CRE(bZIP)/K562-cJun-ChIP-Seq(GSE31477)/Homer	ATGACGTCATCY	1e-06	-14	0	276	0.0552	8583.4	0.041
FOXM1(Forkhead)/MCF7-FOXM1-ChIP-Seq(GSE72977)/Homer	TRTTTACTTW	1e-05	-13.5	0	626	0.1252	21816.7	0.1043
MyoD(bHLH)/Myotube-MyoD-ChIP-Seq(GSE21614)/Homer	RRCAGCTGYTSY	1e-05	-13.4	0	1073	0.2146	39363.2	0.1882
Nkx6.1(Homeobox)/Islet-Nkx6.1-ChIP-Seq(GSE40975)/Homer	GKTAATGR	1e-05	-12.9	0	1430	0.286	53817.9	0.2573
GRE(NR),IR3/A549-GR-ChIP-Seq(GSE32465)/Homer	NRGVACABNVTGTYCY	1e-05	-12.8	0	167	0.0334	4822.2	0.0231
Atf7(bZIP)/3T3L1-Atf7-ChIP-Seq(GSE56872)/Homer	NGRTGACGTCAY	1e-05	-12.8	0	385	0.077	12752.7	0.061
At5g66730(C2H2)/colamp-At5g66730-DAP-Seq(GSE60143)/Homer	TTTGTCKTTTTK	1e-05	-12.7	0.0001	187	0.0374	5531.2	0.0264
PR(NR)/T47D-PR-ChIP-Seq(GSE31130)/Homer	VAGRACAKNCTGTBC	1e-05	-12.7	0.0001	1732	0.3464	66158.4	0.3163
Esrrb(NR)/mES-Esrrb-ChIP-Seq(GSE11431)/Homer	KTGACCTTGA	1e-05	-12.1	0.0001	404	0.0808	13570.1	0.0649
HNF4a(NR),DR1/HepG2-HNF4a-ChIP-Seq(GSE25021)/Homer	CARRGKBCAAAGTYCA	1e-05	-11.9	0.0001	344	0.0688	11340.7	0.0542
ATHB6(Homeobox)/Arabidopsis-HB6-ChIP-Seq(GSE80564)/Homer	CAATNATTBN	1e-05	-11.8	0.0001	408	0.0816	13759.6	0.0658
Fox:Ebox(Forkhead,bHLH)/Panc1-Foxa2-ChIP-Seq(GSE47459)/Homer	NNNVCTGWGYAAACASN	1e-05	-11.5	0.0002	760	0.152	27420.7	0.1311
Nur77(NR)/K562-NR4A1-ChIP-Seq(GSE31363)/Homer	TGACCTTTNCNT	0.0001	-11.2	0.0002	103	0.0206	2763.3	0.0132
Atf1(bZIP)/K562-ATF1-ChIP-Seq(GSE31477)/Homer	GATGACGTCA	0.0001	-10.9	0.0003	485	0.097	16850.9	0.0806
WRKY20(WRKY)/col-WRKY20-DAP-Seq(GSE60143)/Homer	CKTTGACYWD	0.0001	-10.9	0.0003	347	0.0694	11603.7	0.0555
NF1-halfsite(CTF)/LNCaP-NF1-ChIP-Seq(Unpublished)/Homer	YTGCCAAG	0.0001	-10.6	0.0004	1928	0.3856	74849	0.3579
ZNF467(Zf)/HEK293-ZNF467.GFP-ChIP-Seq(GSE58341)/Homer	TGGGGAAGGGCM	0.0001	-10.5	0.0004	1085	0.217	40579.6	0.194
Barx1(Homeobox)/Stomach-Barx1.3xFlag-ChIP-Seq(GSE69483)/Homer	AAACMATTAN	0.0001	-10.5	0.0004	275	0.055	8970.5	0.0429
THRb(NR)/HepG2-THRb.Flag-ChIP-Seq(Encode)/Homer	GGTCACCTGAGGTCA	0.0001	-10.3	0.0005	627	0.1254	22466.5	0.1074
Foxo1(Forkhead)/RAW-Foxo1-ChIP-Seq(Fan_et_al.)/Homer	CTGTTTAC	0.0001	-10.2	0.0005	1464	0.2928	55986.8	0.2677
WRKY33(WRKY)/col-WRKY33-DAP-Seq(GSE60143)/Homer	CGTTGACYAW	0.0001	-9.96	0.0006	370	0.074	12620.9	0.0603
Tcf4(HMG)/Hct116-Tcf4-ChIP-Seq(SRA012054)/Homer	ASATCAAAGGVA	0.0001	-9.81	0.0007	298	0.0596	9926.5	0.0475
IDD7(C2H2)/col-IDD7-DAP-Seq(GSE60143)/Homer	TTTGTCKTTTTN	0.0001	-9.49	0.001	247	0.0494	8069.9	0.0386
GRE(NR),IR3/RAW264.7-GRE-ChIP-Seq(Unpublished)/Homer	VAGRACAKWCTGTYC	0.0001	-9.48	0.001	242	0.0484	7885	0.0377
SeqBias: A/T bias	WWWWWWWWWW	0.001	-9.15	0.0014	3888	0.7776	157936	0.7552
SUT1?/SacCer-Promoters/Homer	CCCCGCGC	0.001	-9.05	0.0015	4205	0.841	171747	0.8212
WRKY75(WRKY)/col-WRKY75-DAP-Seq(GSE60143)/Homer	CGTTGACTWW	0.001	-9.04	0.0015	439	0.0878	15426.3	0.0738
AtIDD11(C2H2)/colamp-AtIDD11-DAP-Seq(GSE60143)/Homer	TTTGTCGTTT	0.001	-8.98	0.0016	240	0.048	7878.6	0.0377
ARE(NR)/LNCAP-AR-ChIP-Seq(GSE27824)/Homer	RGRACASNSTGTYCYB	0.001	-8.94	0.0016	276	0.0552	9230.8	0.0441
ZBTB18(Zf)/HEK293-ZBTB18.GFP-ChIP-Seq(GSE58341)/Homer	AACATCTGGA	0.001	-8.89	0.0017	543	0.1086	19495.3	0.0932
ATHB7(Homeobox)/col-ATHB7-DAP-Seq(GSE60143)/Homer	AATGATTG	0.001	-8.76	0.0019	374	0.0748	12979.4	0.0621
ATHB33(ZFHD)/col-ATHB33-DAP-Seq(GSE60143)/Homer	NGTRATTAAK	0.001	-8.62	0.0022	672	0.1344	24625.6	0.1178
Reverb(NR),DR2/RAW-Reverba.biotin-ChIP-Seq(GSE45914)/Homer	GTRGGTCASTGGGTCA	0.001	-8.48	0.0024	140	0.028	4282.2	0.0205
WRKY6(WRKY)/colamp-WRKY6-DAP-Seq(GSE60143)/Homer	NCGTTGACTWWD	0.001	-8.31	0.0029	393	0.0786	13793.7	0.066
WRKY29(WRKY)/colamp-WRKY29-DAP-Seq(GSE60143)/Homer	MGTTGACTTT	0.001	-8.3	0.0029	472	0.0944	16855.3	0.0806
CUX1(Homeobox)/K562-CUX1-ChIP-Seq(GSE92882)/Homer	TATCGATNAN	0.001	-8.1	0.0034	284	0.0568	9663.1	0.0462
SeqBias: polyA-repeat	AAAAAAAAAA	0.001	-8.01	0.0037	4912	0.9824	203934	0.9751
WRKY15(WRKY)/col-WRKY15-DAP-Seq(GSE60143)/Homer	VGTTGACTWW	0.001	-7.9	0.0041	438	0.0876	15617.8	0.0747
WRKY28(WRKY)/col-WRKY28-DAP-Seq(GSE60143)/Homer	BGTTGACTWH	0.001	-7.88	0.0041	586	0.1172	21413.5	0.1024
Nanog(Homeobox)/mES-Nanog-ChIP-Seq(GSE11724)/Homer	RGCCATTAAC	0.001	-7.86	0.0042	2621	0.5242	104634	0.5003
TGA1(bZIP)/colamp-TGA1-DAP-Seq(GSE60143)/Homer	TGACGTCAKC	0.001	-7.82	0.0043	278	0.0556	9481.6	0.0453
ATHB13(Homeobox)/col-ATHB13-DAP-Seq(GSE60143)/Homer	CAATAATT	0.001	-7.82	0.0043	538	0.1076	19540.6	0.0934
IDD5(C2H2)/colamp-IDD5-DAP-Seq(GSE60143)/Homer	TTTTGTCTTTTTBTK	0.001	-7.8	0.0043	438	0.0876	15637.2	0.0748
ATHB6(Homeobox)/col-ATHB6-DAP-Seq(GSE60143)/Homer	AATGATTG	0.001	-7.79	0.0043	638	0.1276	23489	0.1123
WRKY50(WRKY)/col-WRKY50-DAP-Seq(GSE60143)/Homer	NNTTGACTWNNGNNN	0.001	-7.75	0.0044	448	0.0896	16037.3	0.0767
EGL-5(Homeobox)/cElegans-L3-EGL5-ChIP-Seq(modEncode)/Homer	ATTTAATGGG	0.001	-7.7	0.0046	811	0.1622	30393.3	0.1453
WRKY25(WRKY)/colamp-WRKY25-DAP-Seq(GSE60143)/Homer	NNNNHRGTCAAMNNN	0.001	-7.59	0.0051	504	0.1008	18260.5	0.0873
Cux2(Homeobox)/Liver-Cux2-ChIP-Seq(GSE35985)/Homer	HNRAATCAAT	0.001	-7.43	0.0059	200	0.04	6607.2	0.0316
WUS1(Homeobox)/colamp-WUS1-DAP-Seq(GSE60143)/Homer	CAWTCATTCA	0.001	-7.42	0.0059	287	0.0574	9893	0.0473
HNF6(Homeobox)/Liver-Hnf6-ChIP-Seq(ERP000394)/Homer	NTATYGATCH	0.001	-7.29	0.0066	243	0.0486	8242.4	0.0394
LRF(Zf)/Erythroblasts-ZBTB7A-ChIP-Seq(GSE74977)/Homer	AAGACCCYYN	0.001	-7.28	0.0067	1491	0.2982	58077.7	0.2777
MGP(C2H2)/colamp-MGP-DAP-Seq(GSE60143)/Homer	TTTTGTCGTTTW	0.001	-7.12	0.0077	145	0.029	4616.4	0.0221
SeqBias: GA-repeat	GAGAGAGAGA	0.001	-7.05	0.0082	4276	0.8552	175464	0.839
At5g62940(C2C2dof)/col-At5g62940-DAP-Seq(GSE60143)/Homer	WHWHHACTTTTT	0.001	-7.05	0.0082	2052	0.4104	81278.1	0.3886
WRKY24(WRKY)/colamp-WRKY24-DAP-Seq(GSE60143)/Homer	CGTTGACTWW	0.001	-7.04	0.0082	380	0.076	13543.1	0.0648
ATHB40(HB)/col-ATHB40-DAP-Seq(GSE60143)/Homer	HCAATWATTG	0.001	-7.02	0.0082	398	0.0796	14247.9	0.0681
bZIP52(bZIP)/colamp-bZIP52-DAP-Seq(GSE60143)/Homer	NDNHCAGCTGTCANN	0.001	-7.01	0.0083	1224	0.2448	47282.3	0.2261
Lhx3(Homeobox)/Neuron-Lhx3-ChIP-Seq(GSE31456)/Homer	ADBTAATTAR	0.001	-7.01	0.0083	923	0.1846	35097.1	0.1678
WRKY3(WRKY)/col-WRKY3-DAP-Seq(GSE60143)/Homer	NCKTTGACYDDN	0.001	-6.99	0.0083	279	0.0558	9661.4	0.0462
ATHB20(Homeobox)/colamp-ATHB20-DAP-Seq(GSE60143)/Homer	CAATHATT	0.001	-6.98	0.0083	199	0.0398	6635.5	0.0317
SeqBias: CG bias	SSSSSSSSSS	0.001	-6.95	0.0084	4645	0.929	191782	0.917
VDR(NR),DR3/GM10855-VDR+vitD-ChIP-Seq(GSE22484)/Homer	ARAGGTCANWGAGTTCANNN	0.01	-6.86	0.0091	154	0.0308	4979.1	0.0238
HOXB13(Homeobox)/ProstateTumor-HOXB13-ChIP-Seq(GSE56288)/Homer	TTTTATKRGG	0.01	-6.8	0.0096	576	0.1152	21290.2	0.1018
Tgif1(Homeobox)/mES-Tgif1-ChIP-Seq(GSE55404)/Homer	YTGWCADY	0.01	-6.78	0.0097	2097	0.4194	83257.7	0.3981
WRKY22(WRKY)/colamp-WRKY22-DAP-Seq(GSE60143)/Homer	WWAAAGTCAACK	0.01	-6.74	0.01	272	0.0544	9438.8	0.0451
WRKY27(WRKY)/colamp-WRKY27-DAP-Seq(GSE60143)/Homer	NHGTTGACYTWD	0.01	-6.69	0.0104	398	0.0796	14318.9	0.0685
Tlx?(NR)/NPC-H3K4me1-ChIP-Seq(GSE16256)/Homer	CTGGCAGSCTGCCA	0.01	-6.66	0.0107	599	0.1198	22241.9	0.1064
Hoxa13(Homeobox)/ChickenMSG-Hoxa13.Flag-ChIP-Seq(GSE86088)/Homer	CYHATAAAAN	0.01	-6.64	0.0108	1381	0.2762	53824	0.2574
Cdx2(Homeobox)/mES-Cdx2-ChIP-Seq(GSE14586)/Homer	GYMATAAAAH	0.01	-6.6	0.0112	341	0.0682	12122.4	0.058
ATHB21(HB)/colamp-ATHB21-DAP-Seq(GSE60143)/Homer	YCAATWAT	0.01	-6.59	0.0112	253	0.0506	8740	0.0418
WRKY42(WRKY)/colamp-WRKY42-DAP-Seq(GSE60143)/Homer	NAAAGTCAACGN	0.01	-6.55	0.0115	178	0.0356	5912.5	0.0283
bZIP50(bZIP)/colamp-bZIP50-DAP-Seq(GSE60143)/Homer	GATGACGTCA	0.01	-6.4	0.0134	590	0.118	21955.4	0.105
OCT4-SOX2-TCF-NANOG(POU,Homeobox,HMG)/mES-Oct4-ChIP-Seq(GSE11431)/Homer	ATTTGCATAACAATG	0.01	-6.35	0.0139	113	0.0226	3542.7	0.0169
WRKY8(WRKY)/colamp-WRKY8-DAP-Seq(GSE60143)/Homer	CGTTGACTTT	0.01	-6.21	0.0158	58	0.0116	1613.2	0.0077
HIC1(Zf)/Treg-ZBTB29-ChIP-Seq(GSE99889)/Homer	TGCCAGCB	0.01	-6.16	0.0165	2206	0.4412	88063.7	0.4211
AtHB32(ZFHD)/col200-AtHB32-DAP-Seq(GSE60143)/Homer	CGAATTAT	0.01	-6.15	0.0166	646	0.1292	24256.6	0.116
ATHB5(HB)/colamp-ATHB5-DAP-Seq(GSE60143)/Homer	AATGATTG	0.01	-6.13	0.0168	464	0.0928	17040.1	0.0815
HuR(?)/HEK293-HuR-CLIP-Seq(GSE87887)/Homer	BTTTGGTTTG	0.01	-6.07	0.0177	2072	0.4144	82541.3	0.3947
Hoxa9(Homeobox)/ChickenMSG-Hoxa9.Flag-ChIP-Seq(GSE86088)/Homer	RGCAATNAAA	0.01	-6.01	0.0186	1595	0.319	62858.7	0.3006
AP-2alpha(AP2)/Hela-AP2alpha-ChIP-Seq(GSE31477)/Homer	ATGCCCTGAGGC	0.01	-5.98	0.019	1035	0.207	39981.5	0.1912
AP-2gamma(AP2)/MCF7-TFAP2C-ChIP-Seq(GSE21234)/Homer	SCCTSAGGSCAW	0.01	-5.93	0.0199	1309	0.2618	51164.6	0.2447
MITF(bHLH)/MastCells-MITF-ChIP-Seq(GSE48085)/Homer	RTCATGTGAC	0.01	-5.92	0.0199	730	0.146	27688.8	0.1324
WRKY31(WRKY)/colamp-WRKY31-DAP-Seq(GSE60143)/Homer	NCGTTGACTWWK	0.01	-5.82	0.0218	311	0.0622	11121.9	0.0532
LMI1(HB)/colamp-LMI1-DAP-Seq(GSE60143)/Homer	AATTATTG	0.01	-5.69	0.0247	344	0.0688	12436.5	0.0595
REB1/SacCer-Promoters/Homer	KCCGGGTAAYRR	0.01	-5.68	0.0247	125	0.025	4062.4	0.0194
At1g49010(MYBrelated)/col-At1g49010-DAP-Seq(GSE60143)/Homer	RGATAASNTT	0.01	-5.56	0.0276	957	0.1914	36972.9	0.1768
Bcl11a(Zf)/HSPC-BCL11A-ChIP-Seq(GSE104676)/Homer	TYTGACCASWRG	0.01	-5.44	0.0308	651	0.1302	24672.3	0.118
FXR(NR),IR1/Liver-FXR-ChIP-Seq(Chong_et_al.)/Homer	AGGTCANTGACCTB	0.01	-5.39	0.0324	338	0.0676	12271	0.0587
HLH-1(bHLH)/cElegans-Embryo-HLH1-ChIP-Seq(modEncode)/Homer	RACAGCTGTTBH	0.01	-5.37	0.0327	740	0.148	28272.2	0.1352
THRa(NR)/C17.2-THRa-ChIP-Seq(GSE38347)/Homer	GGTCANYTGAGGWCA	0.01	-5.35	0.0333	389	0.0778	14282.2	0.0683
Hoxd11(Homeobox)/ChickenMSG-Hoxd11.Flag-ChIP-Seq(GSE86088)/Homer	VGCCATAAAA	0.01	-5.34	0.0333	1367	0.2734	53788.2	0.2572
FOXA1:AR(Forkhead,NR)/LNCAP-AR-ChIP-Seq(GSE27824)/Homer	AGTAAACAAAAAAGAACAND	0.01	-5.34	0.0333	44	0.0088	1203.3	0.0058
SeqBias: CA-repeat	CACACACACA	0.01	-5.17	0.0389	3572	0.7144	145961	0.6979
ANAC020(NAC)/col-ANAC020-DAP-Seq(GSE60143)/Homer	DVCKTGHNNNDCAAG	0.01	-5.14	0.0397	308	0.0616	11154.4	0.0533
HOXD13(Homeobox)/Chicken-Hoxd13-ChIP-Seq(GSE38910)/Homer	NCYAATAAAA	0.01	-5.09	0.0413	525	0.105	19743.7	0.0944
ATHB23(ZFHD)/col-ATHB23-DAP-Seq(GSE60143)/Homer	HTAATTARNN	0.01	-5.09	0.0413	463	0.0926	17276.8	0.0826
dof42(C2C2dof)/col-dof42-DAP-Seq(GSE60143)/Homer	AAAAAGGC	0.01	-5.02	0.0438	389	0.0778	14365.7	0.0687
PGR(NR)/EndoStromal-PGR-ChIP-Seq(GSE69539)/Homer	AAGAACATWHTGTTC	0.01	-5	0.0445	200	0.04	6998.6	0.0335
ERE(NR),IR3/MCF7-ERa-ChIP-Seq(Unpublished)/Homer	VAGGTCACNSTGACC	0.01	-4.93	0.0474	217	0.0434	7665.4	0.0367
ATHB25(ZFHD)/colamp-ATHB25-DAP-Seq(GSE60143)/Homer	TAATTAVB	0.01	-4.91	0.0482	574	0.1148	21760.2	0.1041
HNF1b(Homeobox)/PDAC-HNF1B-ChIP-Seq(GSE64557)/Homer	GTTAATNATTAA	0.01	-4.85	0.0505	62	0.0124	1868.7	0.0089
Sp2(Zf)/HEK293-Sp2.eGFP-ChIP-Seq(Encode)/Homer	YGGCCCCGCCCC	0.01	-4.83	0.0511	1761	0.3522	70256.4	0.3359
Pbx3(Homeobox)/GM12878-PBX3-ChIP-Seq(GSE32465)/Homer	SCTGTCAMTCAN	0.01	-4.8	0.0524	188	0.0376	6574.2	0.0314
HAT5(Homeobox)/colamp-HAT5-DAP-Seq(GSE60143)/Homer	DCAATWATTG	0.01	-4.77	0.0538	71	0.0142	2198.5	0.0105
MYNN(Zf)/HEK293-MYNN.eGFP-ChIP-Seq(Encode)/Homer	TTCAAAWTAAAAGTC	0.01	-4.76	0.0542	127	0.0254	4265.5	0.0204
SCRT1(Zf)/HEK293-SCRT1.eGFP-ChIP-Seq(Encode)/Homer	GCAACAGGTG	0.01	-4.73	0.0552	190	0.038	6664	0.0319
Zfp809(Zf)/ES-Zfp809-ChIP-Seq(GSE70799)/Homer	GGGGCTYGKCTGGGA	0.01	-4.72	0.0553	354	0.0708	13063	0.0625
ANAC042(NAC)/col-ANAC042-DAP-Seq(GSE60143)/Homer	CGTNDHNDHNACGKY	0.01	-4.62	0.061	438	0.0876	16419.1	0.0785
Lhx2(Homeobox)/HFSC-Lhx2-ChIP-Seq(GSE48068)/Homer	TAATTAGN	0.1	-4.57	0.0634	601	0.1202	22954.2	0.1098
TGA6(bZIP)/colamp-TGA6-DAP-Seq(GSE60143)/Homer	TGACGTCABC	0.1	-4.57	0.0634	357	0.0714	13221	0.0632
ATHB24(ZFHD)/colamp-ATHB24-DAP-Seq(GSE60143)/Homer	TAATTAAS	0.1	-4.55	0.0643	372	0.0744	13820.7	0.0661
Hoxb4(Homeobox)/ES-Hoxb4-ChIP-Seq(GSE34014)/Homer	TGATTRATGGCY	0.1	-4.53	0.065	119	0.0238	3998.9	0.0191
Hoxd10(Homeobox)/ChickenMSG-Hoxd10.Flag-ChIP-Seq(GSE86088)/Homer	GGCMATGAAA	0.1	-4.51	0.0656	684	0.1368	26319	0.1258
ANAC057(NAC)/colamp-ANAC057-DAP-Seq(GSE60143)/Homer	DVCKTGNNNNNCAMG	0.1	-4.42	0.0718	368	0.0736	13697.9	0.0655
ATHB53(HB)/col-ATHB53-DAP-Seq(GSE60143)/Homer	CAATAATT	0.1	-4.38	0.0744	242	0.0484	8751	0.0418
SPCH(bHLH)/Seedling-SPCH-ChIP-Seq(GSE57497)/Homer	WNBCACGTGA	0.1	-4.32	0.0781	770	0.154	29871.4	0.1428
EBF2(EBF)/BrownAdipose-EBF2-ChIP-Seq(GSE97114)/Homer	NABTCCCWDGGGAVH	0.1	-4.32	0.0781	919	0.1838	35927.4	0.1718
WRKY18(WRKY)/col-WRKY18-DAP-Seq(GSE60143)/Homer	NNNTTGACYWNNNNN	0.1	-4.32	0.0781	756	0.1512	29306.1	0.1401
ZNF675(Zf)/HEK293-ZNF675.GFP-ChIP-Seq(GSE58341)/Homer	ARGAGGMCAAAATGW	0.1	-4.3	0.0781	109	0.0218	3656.5	0.0175
Smad3(MAD)/NPC-Smad3-ChIP-Seq(GSE36673)/Homer	TWGTCTGV	0.1	-4.3	0.0781	2300	0.46	92928.8	0.4444
NTM1(NAC)/col-NTM1-DAP-Seq(GSE60143)/Homer	ACTTRTARAASAAGT	0.1	-4.26	0.0807	285	0.057	10462.2	0.05
ANL2(HB)/col-ANL2-DAP-Seq(GSE60143)/Homer	CATTAATTGC	0.1	-4.25	0.0807	254	0.0508	9247.7	0.0442
OCT:OCT-short(POU,Homeobox)/NPC-OCT6-ChIP-Seq(GSE43916)/Homer	ATGCATWATGCATRW	0.1	-4.23	0.0824	388	0.0776	14545.3	0.0696
Ascl1(bHLH)/NeuralTubes-Ascl1-ChIP-Seq(GSE55840)/Homer	NNVVCAGCTGBN	0.1	-4.2	0.084	1779	0.3558	71336.1	0.3411
WRKY40(WRKY)/colamp-WRKY40-DAP-Seq(GSE60143)/Homer	AHWAGTCAAC	0.1	-4.2	0.084	251	0.0502	9143.2	0.0437
WRKY14(WRKY)/colamp-WRKY14-DAP-Seq(GSE60143)/Homer	NCGTTGACTTTN	0.1	-4.17	0.0855	200	0.04	7161	0.0342
ATHB34(ZFHD)/colamp-ATHB34-DAP-Seq(GSE60143)/Homer	TRATTARS	0.1	-4.14	0.0877	398	0.0796	14968.4	0.0716
VND6(NAC)/col-VND6-DAP-Seq(GSE60143)/Homer	DCTTNHTTTTYAMGY	0.1	-4.12	0.0888	560	0.112	21462.4	0.1026
HAT1(Homeobox)/col-HAT1-DAP-Seq(GSE60143)/Homer	SCAATCATTGNN	0.1	-4.1	0.0907	80	0.016	2604	0.0125
RAP211(AP2EREBP)/colamp-RAP211-DAP-Seq(GSE60143)/Homer	RGCCGGCYWW	0.1	-4.08	0.092	1968	0.3936	79244.8	0.3789
VIP1(bZIP)/col-VIP1-DAP-Seq(GSE60143)/Homer	NTTGACAGCTGTCAN	0.1	-4.06	0.0927	209	0.0418	7533.1	0.036
ANAC016(NAC)/col-ANAC016-DAP-Seq(GSE60143)/Homer	WNCTTGNNNNNCAMG	0.1	-4.04	0.0941	424	0.0848	16035.7	0.0767
Atoh1(bHLH)/Cerebellum-Atoh1-ChIP-Seq(GSE22111)/Homer	VNRVCAGCTGGY	0.1	-4.02	0.0957	1341	0.2682	53351.5	0.2551
dof45(C2C2dof)/col-dof45-DAP-Seq(GSE60143)/Homer	NVAWAAAGTN	0.1	-3.96	0.1008	1482	0.2964	59191.3	0.283
GATA3(Zf)/iTreg-Gata3-ChIP-Seq(GSE20898)/Homer	AGATAASR	0.1	-3.94	0.1028	762	0.1524	29703.5	0.142
Hoxd12(Homeobox)/ChickenMSG-Hoxd12.Flag-ChIP-Seq(GSE86088)/Homer	HDGYAATGAAAN	0.1	-3.93	0.1035	1003	0.2006	39532.9	0.189
Hoxa11(Homeobox)/ChickenMSG-Hoxa11.Flag-ChIP-Seq(GSE86088)/Homer	TTTTATGGCM	0.1	-3.92	0.1038	1274	0.2548	50649.2	0.2422
O2(bZIP)/Corn-O2-ChIP-Seq(GSE63991)/Homer	GCTGACGTGGCA	0.1	-3.91	0.1041	140	0.028	4896.5	0.0234
FEA4(bZIP)/Corn-FEA4-ChIP-Seq(GSE61954)/Homer	TGACGTCACS	0.1	-3.9	0.1051	700	0.14	27205.5	0.1301
WRKY26(WRKY)/colamp-WRKY26-DAP-Seq(GSE60143)/Homer	CGTTGACTWDKN	0.1	-3.83	0.1114	223	0.0446	8132.5	0.0389
E2A(bHLH)/proBcell-E2A-ChIP-Seq(GSE21978)/Homer	DNRCAGCTGY	0.1	-3.82	0.1124	1558	0.3116	62410.4	0.2984
CRC(C2C2YABBY)/col-CRC-DAP-Seq(GSE60143)/Homer	TWATSATA	0.1	-3.82	0.1124	583	0.1166	22502.5	0.1076
WRKY43(WRKY)/colamp-WRKY43-DAP-Seq(GSE60143)/Homer	NCGTTGACTTTT	0.1	-3.77	0.1162	138	0.0276	4844.8	0.0232
WRKY55(WRKY)/col-WRKY55-DAP-Seq(GSE60143)/Homer	NCGTTGACTT	0.1	-3.77	0.1162	505	0.101	19375.9	0.0926
SMB(NAC)/colamp-SMB-DAP-Seq(GSE60143)/Homer	CTTVNNNNDBAAGHW	0.1	-3.75	0.1177	446	0.0892	17011.9	0.0813
AT5G02460(C2C2dof)/col-AT5G02460-DAP-Seq(GSE60143)/Homer	CHCCTTTT	0.1	-3.73	0.1193	1370	0.274	54700.3	0.2616
TBP3(MYBrelated)/col-TBP3-DAP-Seq(GSE60143)/Homer	VYTAGGGCAN	0.1	-3.73	0.1193	485	0.097	18584.7	0.0889
AARE(HLH)/mES-cMyc-ChIP-Seq/Homer	GATTGCATCA	0.1	-3.65	0.1285	69	0.0138	2254.8	0.0108
GAGA-repeat/SacCer-Promoters/Homer	CTYTCTYTCTCTCTC	0.1	-3.63	0.1297	2850	0.57	116342	0.5563
HOXA1(Homeobox)/mES-Hoxa1-ChIP-Seq(SRP084292)/Homer	TGATKGATGR	0.1	-3.61	0.1318	140	0.028	4951.6	0.0237
PRDM1(Zf)/Hela-PRDM1-ChIP-Seq(GSE31477)/Homer	ACTTTCACTTTC	0.1	-3.61	0.1318	390	0.078	14814	0.0708
ABI5(bZIP)/col-ABI5-DAP-Seq(GSE60143)/Homer	GCCACGTG	0.1	-3.6	0.1323	303	0.0606	11349.7	0.0543
WRKY21(WRKY)/colamp-WRKY21-DAP-Seq(GSE60143)/Homer	DCGTTGACTTTT	0.1	-3.58	0.1339	48	0.0096	1493.1	0.0071
DUX4(Homeobox)/Myoblasts-DUX4.V5-ChIP-Seq(GSE75791)/Homer	NWTAAYCYAATCAWN	0.1	-3.58	0.1339	22	0.0044	584.2	0.0028
WRKY71(WRKY)/col-WRKY71-DAP-Seq(GSE60143)/Homer	CKTTGACYWW	0.1	-3.56	0.135	316	0.0632	11876.7	0.0568
At1g19210(AP2EREBP)/colamp-At1g19210-DAP-Seq(GSE60143)/Homer	HCACCGACCAHN	0.1	-3.54	0.137	790	0.158	31015.4	0.1483
Nr5a2(NR)/Pancreas-LRH1-ChIP-Seq(GSE34295)/Homer	BTCAAGGTCA	0.1	-3.54	0.137	485	0.097	18652.5	0.0892
bHLH34(bHLH)/colamp-bHLH34-DAP-Seq(GSE60143)/Homer	HGWGRHWGACACGTG	0.1	-3.54	0.137	213	0.0426	7810.2	0.0373
PCF/Arabidopsis-Promoters/Homer	NNWWWTGGGCYTDDN	0.1	-3.52	0.1377	161	0.0322	5781.4	0.0276
GBF6(bZIP)/colamp-GBF6-DAP-Seq(GSE60143)/Homer	WWTGMCACGTCABCW	0.1	-3.51	0.1389	147	0.0294	5241.2	0.0251
AT5G45580(G2like)/colamp-AT5G45580-DAP-Seq(GSE60143)/Homer	ADRGAATCTH	0.1	-3.5	0.1392	961	0.1922	38019.2	0.1818
JunD(bZIP)/K562-JunD-ChIP-Seq/Homer	ATGACGTCATCN	0.1	-3.49	0.14	74	0.0148	2461	0.0118
DMRT1(DM)/Testis-DMRT1-ChIP-Seq(GSE64892)/Homer	TWGHWACAWTGTWDC	0.1	-3.49	0.14	120	0.024	4204.8	0.0201
GRF9(GRF)/colamp-GRF9-DAP-Seq(GSE60143)/Homer	NWCTGACANNNNNNN	0.1	-3.49	0.14	712	0.1424	27864.4	0.1332
Oct6(POU,Homeobox)/NPC-Pou3f1-ChIP-Seq(GSE35496)/Homer	WATGCAAATGAG	0.1	-3.49	0.14	261	0.0522	9715	0.0465
VND2(NAC)/col-VND2-DAP-Seq(GSE60143)/Homer	DNCKTNNNNNNNAAG	0.1	-3.46	0.1425	447	0.0894	17153.2	0.082
Dlx3(Homeobox)/Kerainocytes-Dlx3-ChIP-Seq(GSE89884)/Homer	NDGTAATTAC	0.1	-3.45	0.1425	357	0.0714	13545.2	0.0648
ZIM(C2C2gata)/col-ZIM-DAP-Seq(GSE60143)/Homer	ATCSRACGGTYRAGA	0.1	-3.45	0.1425	7	0.0014	124.5	0.0006
Pknox1(Homeobox)/ES-Prep1-ChIP-Seq(GSE63282)/Homer	SCTGTCAVTCAV	0.1	-3.45	0.1425	183	0.0366	6655.3	0.0318
PAX6(Paired,Homeobox)/Forebrain-Pax6-ChIP-Seq(GSE66961)/Homer	NGTGTTCAVTSAAGCGKAAA	0.1	-3.43	0.1444	66	0.0132	2171.2	0.0104
ANAC071(NAC)/col-ANAC071-DAP-Seq(GSE60143)/Homer	DNCKTNDNNNHNAAG	0.1	-3.42	0.1447	398	0.0796	15198.4	0.0727
ZNF264(Zf)/HEK293-ZNF264.GFP-ChIP-Seq(GSE58341)/Homer	RGGGCACTAACY	0.1	-3.41	0.146	515	0.103	19913.1	0.0952
ATHB18(Homeobox)/colamp-ATHB18-DAP-Seq(GSE60143)/Homer	YCAATSATTG	0.1	-3.39	0.1469	77	0.0154	2586.4	0.0124
AT3G52440(C2C2dof)/colamp-AT3G52440-DAP-Seq(GSE60143)/Homer	DTHACTTTTT	0.1	-3.39	0.1469	1311	0.2622	52458.4	0.2508
PHV(HB)/col-PHV-DAP-Seq(GSE60143)/Homer	RTAATSATTA	0.1	-3.33	0.1559	184	0.0368	6722.4	0.0321
TR4(NR),DR1/Hela-TR4-ChIP-Seq(GSE24685)/Homer	GAGGTCAAAGGTCA	0.1	-3.32	0.1559	65	0.013	2147.6	0.0103
JKD(C2H2)/col-JKD-DAP-Seq(GSE60143)/Homer	TTTTGTCGTTTT	0.1	-3.27	0.1636	104	0.0208	3630.6	0.0174
CDF3(C2C2dof)/colamp-CDF3-DAP-Seq(GSE60143)/Homer	AAAAGTRM	0.1	-3.24	0.168	1041	0.2082	41437.2	0.1981
Atf4(bZIP)/MEF-Atf4-ChIP-Seq(GSE35681)/Homer	MTGATGCAAT	0.1	-3.23	0.1683	191	0.0382	7019.1	0.0336
Initiator/Drosophila-Promoters/Homer	NTCAGTYG	0.1	-3.23	0.1686	1463	0.2926	58832.8	0.2813
IDD2(C2H2)/colamp-IDD2-DAP-Seq(GSE60143)/Homer	HAVAAAAMGACAAAA	0.1	-3.2	0.1721	77	0.0154	2614.9	0.0125
PBX1(Homeobox)/MCF7-PBX1-ChIP-Seq(GSE28007)/Homer	GSCTGTCACTCA	0.1	-3.2	0.1721	70	0.014	2351.7	0.0112
ERF15(AP2EREBP)/colamp-ERF15-DAP-Seq(GSE60143)/Homer	WDHAGCMGCCAT	0.1	-3.17	0.1757	2007	0.4014	81428.5	0.3894
MYB33(MYB)/col-MYB33-DAP-Seq(GSE60143)/Homer	DDTYNGTTAN	0.1	-3.12	0.1837	944	0.1888	37519.3	0.1794
bZIP69(bZIP)/col-bZIP69-DAP-Seq(GSE60143)/Homer	GACAGCTGKCAW	0.1	-3.1	0.1863	143	0.0286	5169.2	0.0247
ANAC070(NAC)/colamp-ANAC070-DAP-Seq(GSE60143)/Homer	CTTRHDNHNBAAGHW	0.1	-3.09	0.1875	524	0.1048	20401.7	0.0976
COG1(C2C2dof)/col-COG1-DAP-Seq(GSE60143)/Homer	DAAAAAGTGA	0.1	-3.09	0.1875	884	0.1768	35076.5	0.1677
Znf263(Zf)/K562-Znf263-ChIP-Seq(GSE31477)/Homer	CVGTSCTCCC	0.1	-3.08	0.188	1871	0.3742	75834.7	0.3626
TFE3(bHLH)/MEF-TFE3-ChIP-Seq(GSE75757)/Homer	GTCACGTGACYV	0.1	-3.08	0.1886	68	0.0136	2293	0.011
Usf2(bHLH)/C2C12-Usf2-ChIP-Seq(GSE36030)/Homer	GTCACGTGGT	0.1	-3.07	0.189	265	0.053	9992	0.0478
Prop1(Homeobox)/GHFT1-PROP1.biotin-ChIP-Seq(GSE77302)/Homer	NTAATBNAATTA	0.1	-3.06	0.1906	269	0.0538	10155.4	0.0486
ANAC028(NAC)/col-ANAC028-DAP-Seq(GSE60143)/Homer	WRCTTGNNNNNCAAG	0.1	-3.06	0.1906	344	0.0688	13155.7	0.0629
NAC2(NAC)/colamp-NAC2-DAP-Seq(GSE60143)/Homer	TDCTTGNNNNNCAAG	0.1	-3.04	0.1913	329	0.0658	12557.3	0.06
ANAC053(NAC)/colamp-ANAC053-DAP-Seq(GSE60143)/Homer	TDCTTGNNNNNCAAG	0.1	-3.04	0.1915	258	0.0516	9722.6	0.0465
RAV1(RAV)/colamp-RAV1-DAP-Seq(GSE60143)/Homer	TWWTTTCTGTTG	0.1	-3.01	0.1967	412	0.0824	15907.8	0.0761
CDX4(Homeobox)/ZebrafishEmbryos-Cdx4.Myc-ChIP-Seq(GSE48254)/Homer	NGYCATAAAWCH	0.1	-3	0.1973	443	0.0886	17161.1	0.0821
bHLH157(bHLH)/col-bHLH157-DAP-Seq(GSE60143)/Homer	KACACGTCTCTY	0.1	-2.93	0.2102	123	0.0246	4426.8	0.0212
GBF5(bZIP)/colamp-GBF5-DAP-Seq(GSE60143)/Homer	WKNWSACGTGGCAWN	0.1	-2.9	0.216	209	0.0418	7814.1	0.0374
LIN-39(Homeobox)/cElegans.L3-LIN39-ChIP-Seq(modEncode)/Homer	ATGATTRATG	0.1	-2.89	0.2184	589	0.1178	23130.7	0.1106
Replumless(BLH)/Arabidopsis-RPL.GFP-ChIP-Seq(GSE78727)/Homer	HGTCWHATCA	0.1	-2.85	0.2249	648	0.1296	25549.3	0.1222
Hoxd13(Homeobox)/ChickenMSG-Hoxd13.Flag-ChIP-Seq(GSE86088)/Homer	NCYAATAAAA	0.1	-2.83	0.2301	830	0.166	33004.5	0.1578
CELF2(RRM)/JSL1-CELF2-CLIP-Seq(GSE71264)/Homer	RGTGTCAG	0.1	-2.82	0.2304	273	0.0546	10387.9	0.0497
SeqBias: GCW-triplet	GCWGCWGCWGCW	0.1	-2.82	0.2304	5000	1	209012	0.9994
ANAC050(NAC)/colamp-ANAC050-DAP-Seq(GSE60143)/Homer	WNCTTGNNNNNCAAG	0.1	-2.8	0.2336	272	0.0544	10354.7	0.0495
CRE(bZIP)/Promoter/Homer	CSGTGACGTCAC	0.1	-2.79	0.2363	180	0.036	6697.5	0.032
MYB88(MYB)/col-MYB88-DAP-Seq(GSE60143)/Homer	HNACGCTCCT	0.1	-2.78	0.2366	1729	0.3458	70146.1	0.3354
ANAC058(NAC)/col-ANAC058-DAP-Seq(GSE60143)/Homer	TWCTTGTDNNACAAG	0.1	-2.78	0.2367	259	0.0518	9842.8	0.0471
Pax7(Paired,Homeobox),longest/Myoblast-Pax7-ChIP-Seq(GSE25064)/Homer	NTAATTDGCYAATTANNWWD	0.1	-2.77	0.2379	14	0.0028	367.6	0.0018
bHLH80(bHLH)/col-bHLH80-DAP-Seq(GSE60143)/Homer	NNNNDCAASTTGHNN	0.1	-2.77	0.2379	630	0.126	24858.5	0.1189
USF1(bHLH)/GM12878-Usf1-ChIP-Seq(GSE32465)/Homer	SGTCACGTGR	0.1	-2.65	0.2642	383	0.0766	14872.6	0.0711
Brn1(POU,Homeobox)/NPC-Brn1-ChIP-Seq(GSE35496)/Homer	TATGCWAATBAV	0.1	-2.65	0.2642	191	0.0382	7168.1	0.0343
EBF1(EBF)/Near-E2A-ChIP-Seq(GSE21512)/Homer	GTCCCCWGGGGA	0.1	-2.63	0.2675	1198	0.2396	48260.9	0.2308
VND4(NAC)/colamp-VND4-DAP-Seq(GSE60143)/Homer	WRCTTGWANWWCAAG	0.1	-2.62	0.2702	322	0.0644	12423.9	0.0594
SF1(NR)/H295R-Nr5a1-ChIP-Seq(GSE44220)/Homer	CAAGGHCANV	0.1	-2.62	0.2705	319	0.0638	12304.4	0.0588
Tcfcp2l1(CP2)/mES-Tcfcp2l1-ChIP-Seq(GSE11431)/Homer	NRAACCRGTTYRAACCRGYT	0.1	-2.61	0.2705	136	0.0272	5004.4	0.0239
Trl(Zf)/S2-GAGAfactor-ChIP-Seq(GSE40646)/Homer	RGAGAGAG	0.1	-2.61	0.2705	2385	0.477	97592.2	0.4667
CLOCK(bHLH)/Liver-Clock-ChIP-Seq(GSE39860)/Homer	GHCACGTG	0.1	-2.61	0.2705	423	0.0846	16510.2	0.0789
ANAC083(NAC)/col-ANAC083-DAP-Seq(GSE60143)/Homer	CKTRWNNNWYAMGTA	0.1	-2.59	0.2745	309	0.0618	11912.9	0.057
AT1G69570(C2C2dof)/col-AT1G69570-DAP-Seq(GSE60143)/Homer	WAAAAGTGHH	0.1	-2.59	0.2745	703	0.1406	27932.1	0.1336
ZNF7(Zf)/HepG2-ZNF7.Flag-ChIP-Seq(Encode)/Homer	CTGCCWVCTTTTRTA	0.1	-2.57	0.2776	349	0.0698	13532.6	0.0647
Hnf1(Homeobox)/Liver-Foxa2-Chip-Seq(GSE25694)/Homer	GGTTAAWCATTAA	0.1	-2.57	0.2776	49	0.0098	1649	0.0079
Unknown2/Arabidopsis-Promoters/Homer	AAACGACGTCGTTTT	0.1	-2.54	0.2836	4	0.0008	67.4	0.0003
E-box/Arabidopsis-Promoters/Homer	GCCACGTG	0.1	-2.52	0.2871	346	0.0692	13428.4	0.0642
NUC(C2H2)/col-NUC-DAP-Seq(GSE60143)/Homer	HAVAAAACGACAAAA	0.1	-2.51	0.2902	52	0.0104	1770.9	0.0085
bHLHE40(bHLH)/HepG2-BHLHE40-ChIP-Seq(GSE31477)/Homer	KCACGTGMCN	0.1	-2.5	0.2916	232	0.0464	8849.9	0.0423
SPL9(SBP)/colamp-SPL9-DAP-Seq(GSE60143)/Homer	BTGTACTT	0.1	-2.49	0.2929	1131	0.2262	45588.5	0.218
TOD6?/SacCer-Promoters/Homer	GCGATGAGMT	0.1	-2.45	0.3039	129	0.0258	4767.4	0.0228
SPL14(SBP)/col-SPL14-DAP-Seq(GSE60143)/Homer	NNWHTGTACGGAHNH	0.1	-2.42	0.3124	62	0.0124	2164.6	0.0104
VND3(NAC)/colamp-VND3-DAP-Seq(GSE60143)/Homer	TRCTTGWDNHWCAAG	0.1	-2.4	0.3167	308	0.0616	11940	0.0571
GBF3(bZIP)/Arabidopsis-GBF3-ChIP-Seq(GSE80564)/Homer	TGCCACGTSAYC	0.1	-2.4	0.3167	293	0.0586	11335	0.0542
Unknown2/Drosophila-Promoters/Homer	CATCMCTA	0.1	-2.39	0.318	1161	0.2322	46894.1	0.2242
DMRT6(DM)/Testis-DMRT6-ChIP-Seq(GSE60440)/Homer	YDGHTACAWTGTADC	0.1	-2.37	0.324	95	0.019	3451.8	0.0165
AtGRF6(GRF)/col-AtGRF6-DAP-Seq(GSE60143)/Homer	NTGTCAGADNNNNNN	0.1	-2.37	0.324	863	0.1726	34622.9	0.1656
MYB56(MYB)/colamp-MYB56-DAP-Seq(GSE60143)/Homer	HTAACGRMHY	0.1	-2.36	0.325	412	0.0824	16170.3	0.0773
ISRE(IRF)/ThioMac-LPS-Expression(GSE23622)/Homer	AGTTTCASTTTC	0.1	-2.35	0.3253	57	0.0114	1983.5	0.0095
bZIP48(bZIP)/colamp-bZIP48-DAP-Seq(GSE60143)/Homer	DDWWKVTSACGTGGC	0.1	-2.35	0.3253	219	0.0438	8375.3	0.04
KLF3(Zf)/MEF-Klf3-ChIP-Seq(GSE44748)/Homer	NRGCCCCRCCCHBNN	0.1	-2.35	0.3253	597	0.1194	23721	0.1134
KLF6(Zf)/PDAC-KLF6-ChIP-Seq(GSE64557)/Homer	MKGGGYGTGGCC	0.1	-2.33	0.3304	1227	0.2454	49666.6	0.2375
RAR:RXR(NR),DR5/ES-RAR-ChIP-Seq(GSE56893)/Homer	RGGTCADNNAGAGGTCAV	0.1	-2.32	0.3307	26	0.0052	823.9	0.0039
SeqBias: G/A bias	RRRRRRRRRR	1	-2.29	0.3407	4999	0.9998	208968	0.9992
Chop(bZIP)/MEF-Chop-ChIP-Seq(GSE35681)/Homer	ATTGCATCAT	1	-2.28	0.3445	138	0.0276	5166.8	0.0247
Pit1+1bp(Homeobox)/GCrat-Pit1-ChIP-Seq(GSE58009)/Homer	ATGCATAATTCA	1	-2.27	0.3446	169	0.0338	6400.7	0.0306
KLF5(Zf)/LoVo-KLF5-ChIP-Seq(GSE49402)/Homer	DGGGYGKGGC	1	-2.27	0.3456	1416	0.2832	57538.3	0.2751
AT3G10030(Trihelix)/colamp-AT3G10030-DAP-Seq(GSE60143)/Homer	GCCGTTAA	1	-2.25	0.3501	283	0.0566	10987.6	0.0525
Six2(Homeobox)/NephronProgenitor-Six2-ChIP-Seq(GSE39837)/Homer	GWAAYHTGAKMC	1	-2.24	0.3523	557	0.1114	22140.4	0.1059
Unknown1(NR/Ini-like)/Drosophila-Promoters/Homer	MYGGTCACACTG	1	-2.23	0.354	158	0.0316	5973	0.0286
WRKY45(WRKY)/col-WRKY45-DAP-Seq(GSE60143)/Homer	HNNNKTTGACTWWNH	1	-2.23	0.354	146	0.0292	5496.5	0.0263
bZIP18(bZIP)/colamp-bZIP18-DAP-Seq(GSE60143)/Homer	KGMCAGCTND	1	-2.21	0.3577	3769	0.7538	156039	0.7461
TGA10(bZIP)/colamp-TGA10-DAP-Seq(GSE60143)/Homer	ATGACGTC	1	-2.21	0.3577	322	0.0644	12579.6	0.0602
PIF7(bHLH)/col-PIF7-DAP-Seq(GSE60143)/Homer	CCACGTGGNH	1	-2.2	0.3619	177	0.0354	6742.5	0.0322
VND1(NAC)/col-VND1-DAP-Seq(GSE60143)/Homer	CTTRWDNHWYAAGYW	1	-2.18	0.3653	351	0.0702	13768.9	0.0658
SPL13(SBP)/col-SPL13-DAP-Seq(GSE60143)/Homer	WAHTGTACGGAH	1	-2.18	0.3668	36	0.0072	1211.1	0.0058
ZNF416(Zf)/HEK293-ZNF416.GFP-ChIP-Seq(GSE58341)/Homer	WDNCTGGGCA	1	-2.17	0.3669	1410	0.282	57361.6	0.2743
NFkB-p65-Rel(RHD)/ThioMac-LPS-Expression(GSE23622)/Homer	GGAAATTCCC	1	-2.14	0.3777	49	0.0098	1710.4	0.0082
Ptf1a(bHLH)/Panc1-Ptf1a-ChIP-Seq(GSE47459)/Homer	ACAGCTGTTN	1	-2.13	0.3812	2430	0.486	99874.1	0.4776
At1g14580(C2H2)/colamp-At1g14580-DAP-Seq(GSE60143)/Homer	CASAAAAMGACAAAA	1	-2.12	0.3818	111	0.0222	4135.4	0.0198
FRS9(ND)/col-FRS9-DAP-Seq(GSE60143)/Homer	RGAGAGAGAAAG	1	-2.12	0.3832	298	0.0596	11646.1	0.0557
Hoxc9(Homeobox)/Ainv15-Hoxc9-ChIP-Seq(GSE21812)/Homer	GGCCATAAATCA	1	-2.11	0.3832	256	0.0512	9947.3	0.0476
AT3G25990(Trihelix)/colamp-AT3G25990-DAP-Seq(GSE60143)/Homer	TTAACCATAG	1	-2.11	0.3832	329	0.0658	12906.1	0.0617
RARg(NR)/ES-RARg-ChIP-Seq(GSE30538)/Homer	AGGTCAAGGTCA	1	-2.11	0.3832	20	0.004	625.4	0.003
Tcf3(HMG)/mES-Tcf3-ChIP-Seq(GSE11724)/Homer	ASWTCAAAGG	1	-2.1	0.3834	139	0.0278	5252.1	0.0251
AZF1(C2H2)/colamp-AZF1-DAP-Seq(GSE60143)/Homer	DKSWCACT	1	-2.1	0.3847	3575	0.715	147948	0.7074
Pdx1(Homeobox)/Islet-Pdx1-ChIP-Seq(SRA008281)/Homer	YCATYAATCA	1	-2.1	0.3847	514	0.1028	20457.2	0.0978
At1g76110(ARID)/colamp-At1g76110-DAP-Seq(GSE60143)/Homer	ATTTAATG	1	-2.06	0.3948	277	0.0554	10816.6	0.0517
ANAC013(NAC)/col-ANAC013-DAP-Seq(GSE60143)/Homer	CTTGNNNNNCAAGNA	1	-2.05	0.3973	211	0.0422	8153.2	0.039
AT3G58630(Trihelix)/col-AT3G58630-DAP-Seq(GSE60143)/Homer	TCTCCGGCGA	1	-2.04	0.4009	130	0.026	4910.5	0.0235
HEB(bHLH)/mES-Heb-ChIP-Seq(GSE53233)/Homer	VCAGCTGBNN	1	-2.04	0.4018	1929	0.3858	79049.3	0.378
CUC1(NAC)/col-CUC1-DAP-Seq(GSE60143)/Homer	TACTTGTNNNACAAG	1	-2.03	0.403	186	0.0372	7155.7	0.0342
bHLH122(bHLH)/col100-bHLH122-DAP-Seq(GSE60143)/Homer	NDDCAASTTGHHNWW	1	-2.02	0.4048	523	0.1046	20865	0.0998
ERF104(AP2EREBP)/col-ERF104-DAP-Seq(GSE60143)/Homer	GGCGGCGG	1	-2.02	0.4059	922	0.1844	37283.4	0.1783
Pax7(Paired,Homeobox)/Myoblast-Pax7-ChIP-Seq(GSE25064)/Homer	TAATCAATTA	1	-2.02	0.4059	37	0.0074	1270.2	0.0061
NFY(CCAAT)/Promoter/Homer	RGCCAATSRG	1	-2.01	0.4072	552	0.1104	22061.4	0.1055
GATA15(C2C2gata)/col-GATA15-DAP-Seq(GSE60143)/Homer	KATGATCA	1	-2	0.4098	695	0.139	27940.1	0.1336
Hoxa10(Homeobox)/ChickenMSG-Hoxa10.Flag-ChIP-Seq(GSE86088)/Homer	GGYAATGAAA	1	-1.99	0.4122	333	0.0666	13121.7	0.0627
WRKY7(WRKY)/colamp-WRKY7-DAP-Seq(GSE60143)/Homer	AAAAGTCAACGSHWD	1	-1.99	0.4122	2	0.0004	27	0.0001
PRDM14(Zf)/H1-PRDM14-ChIP-Seq(GSE22767)/Homer	RGGTCTCTAACY	1	-1.97	0.4175	173	0.0346	6652.1	0.0318
PAX5(Paired,Homeobox)/GM12878-PAX5-ChIP-Seq(GSE32465)/Homer	GCAGCCAAGCRTGACH	1	-1.96	0.4191	353	0.0706	13947.1	0.0667
NFkB-p50,p52(RHD)/Monocyte-p50-ChIP-Chip(Schreiber_et_al.)/Homer	GGGGGAATCCCC	1	-1.95	0.4229	129	0.0258	4895.8	0.0234
BAM8(BES1)/col-BAM8-DAP-Seq(GSE60143)/Homer	NNWSACACGTGTSWN	1	-1.95	0.4229	94	0.0188	3504.4	0.0168
MYB113(MYB)/col-MYB113-DAP-Seq(GSE60143)/Homer	HNDAWTCMGTTAYWN	1	-1.94	0.4251	238	0.0476	9285.7	0.0444
TCF4(bHLH)/SHSY5Y-TCF4-ChIP-Seq(GSE96915)/Homer	SMCATCTGKH	1	-1.93	0.4282	1606	0.3212	65700.3	0.3142
AT1G47655(C2C2dof)/colamp-AT1G47655-DAP-Seq(GSE60143)/Homer	YHACTTTTTS	1	-1.9	0.442	2020	0.404	82970.7	0.3967
Lhx1(Homeobox)/EmbryoCarcinoma-Lhx1-ChIP-Seq(GSE70957)/Homer	NNYTAATTAR	1	-1.89	0.4421	578	0.1156	23195	0.1109
SCL(bHLH)/HPC7-Scl-ChIP-Seq(GSE13511)/Homer	AVCAGCTG	1	-1.89	0.4432	3589	0.7178	148714	0.7111
HDG1(Homeobox)/col100-HDG1-DAP-Seq(GSE60143)/Homer	DDYAATTAATGH	1	-1.87	0.4492	220	0.044	8583.6	0.041
Pho4(bHLH)/Yeast-Pho4-ChIP-Seq(GSE29506)/Homer	AAGCACGTGBGD	1	-1.84	0.4611	174	0.0348	6735.7	0.0322
HSF6(HSF)/col-HSF6-DAP-Seq(GSE60143)/Homer	TTYTAGAAGCTTCTA	1	-1.84	0.4611	133	0.0266	5087.9	0.0243
bZIP3(bZIP)/col-bZIP3-DAP-Seq(GSE60143)/Homer	DWKNHSACGTGGCAD	1	-1.83	0.4627	319	0.0638	12622.4	0.0604
ERF105(AP2EREBP)/colamp-ERF105-DAP-Seq(GSE60143)/Homer	TGGCGGCT	1	-1.82	0.4674	1193	0.2386	48647.8	0.2326
ANAC005(NAC)/col-ANAC005-DAP-Seq(GSE60143)/Homer	WVCTTVTWNHABAAG	1	-1.81	0.4683	244	0.0488	9578.7	0.0458
At4g18890(BZR)/col-At4g18890-DAP-Seq(GSE60143)/Homer	NDBRCACGTGYR	1	-1.8	0.4735	123	0.0246	4698.5	0.0225
TGA9(bZIP)/colamp-TGA9-DAP-Seq(GSE60143)/Homer	VTGACGTC	1	-1.79	0.4772	665	0.133	26839.1	0.1283
AT2G01818(PLATZ)/col-AT2G01818-DAP-Seq(GSE60143)/Homer	TCTAGAABSTTC	1	-1.78	0.4778	100	0.02	3783.7	0.0181
caudal(Homeobox)/Drosophila-Embryos-ChIP-Chip(modEncode)/Homer	GGYCATAAAW	1	-1.78	0.48	367	0.0734	14609	0.0699
GLI3(Zf)/Limb-GLI3-ChIP-Chip(GSE11077)/Homer	CGTGGGTGGTCC	1	-1.77	0.4835	116	0.0232	4427.4	0.0212
HOXA9(Homeobox)/HSC-Hoxa9-ChIP-Seq(GSE33509)/Homer	GGCCATAAATCA	1	-1.76	0.4876	340	0.068	13515.6	0.0646
Mouse_Recombination_Hotspot(Zf)/Testis-DMC1-ChIP-Seq(GSE24438)/Homer	ACTYKNATTCGTGNTACTTC	1	-1.75	0.4876	37	0.0074	1308.4	0.0063
WRKY65(WRKY)/colamp-WRKY65-DAP-Seq(GSE60143)/Homer	AWWWAGTCAACG	1	-1.74	0.4901	183	0.0366	7132.4	0.0341
ANAC094(NAC)/col-ANAC094-DAP-Seq(GSE60143)/Homer	DVCGTRNNNNNYACG	1	-1.74	0.493	197	0.0394	7702.6	0.0368
Sp5(Zf)/mES-Sp5.Flag-ChIP-Seq(GSE72989)/Homer	RGKGGGCGGAGC	1	-1.73	0.496	1243	0.2486	50798.4	0.2429
ZNF652/HepG2-ZNF652.Flag-ChIP-Seq(Encode)/Homer	TTAACCCTTTVNKKN	1	-1.73	0.496	120	0.024	4600	0.022
ATHB15(HB)/col-ATHB15-DAP-Seq(GSE60143)/Homer	GYAATSATTA	1	-1.72	0.496	142	0.0284	5484.3	0.0262
OCT:OCT(POU,Homeobox,IR1)/NPC-Brn2-ChIP-Seq(GSE35496)/Homer	ATGAATWATTCATGA	1	-1.72	0.496	15	0.003	479	0.0023
c-Myc(bHLH)/LNCAP-cMyc-ChIP-Seq(Unpublished)/Homer	VCCACGTG	1	-1.72	0.496	369	0.0738	14721.5	0.0704
OBP1(C2C2dof)/col-OBP1-DAP-Seq(GSE60143)/Homer	NHHACTTTWT	1	-1.71	0.4964	1589	0.3178	65190.6	0.3117
TCFL2(HMG)/K562-TCF7L2-ChIP-Seq(GSE29196)/Homer	ACWTCAAAGG	1	-1.67	0.5171	41	0.0082	1477.3	0.0071
AT5G22990(C2H2)/col-AT5G22990-DAP-Seq(GSE60143)/Homer	WCGAHDTCGWHN	1	-1.67	0.5175	31	0.0062	1090.9	0.0052
ANAC096(NAC)/colamp-ANAC096-DAP-Seq(GSE60143)/Homer	TACTTGWNNNWCAAG	1	-1.66	0.5175	298	0.0596	11843.3	0.0566
TGA4(bZIP)/colamp-TGA4-DAP-Seq(GSE60143)/Homer	RTGACGTCAKCW	1	-1.66	0.5175	165	0.033	6433.5	0.0308
CAMTA5(CAMTA)/col-CAMTA5-DAP-Seq(GSE60143)/Homer	ACGCGTTTTANACRC	1	-1.66	0.5175	129	0.0258	4980	0.0238
ANAC045(NAC)/col-ANAC045-DAP-Seq(GSE60143)/Homer	DNCKTVNNNNNNAMG	1	-1.66	0.5175	1170	0.234	47831.2	0.2287
PBX2(Homeobox)/K562-PBX2-ChIP-Seq(Encode)/Homer	RTGATTKATRGN	1	-1.65	0.5183	407	0.0814	16314.6	0.078
SeqBias: CG-repeat	CGCGCGCGCG	1	-1.65	0.5183	1341	0.2682	54939.2	0.2627
bHLH18(bHLH)/col-bHLH18-DAP-Seq(GSE60143)/Homer	CACGTGTTYCACGTG	1	-1.63	0.5268	13	0.0026	413.7	0.002
ANAC087(NAC)/col-ANAC087-DAP-Seq(GSE60143)/Homer	WVCKTGHNNNWCAMG	1	-1.62	0.5311	121	0.0242	4672.2	0.0223
ARF2(ARF)/col-ARF2-DAP-Seq(GSE60143)/Homer	TTGTCGGMWN	1	-1.59	0.5416	2085	0.417	85978.7	0.4111
EBF(EBF)/proBcell-EBF-ChIP-Seq(GSE21978)/Homer	DGTCCCYRGGGA	1	-1.59	0.5426	234	0.0468	9265.4	0.0443
SeqBias: polyC-repeat	CCCCCCCCCC	1	-1.59	0.5426	4999	0.9998	209006	0.9994
HSF7(HSF)/colamp-HSF7-DAP-Seq(GSE60143)/Homer	TTCTAGAAGCTTCTA	1	-1.59	0.5426	105	0.021	4037.7	0.0193
GT3a(Trihelix)/col-GT3a-DAP-Seq(GSE60143)/Homer	WNACACGTGTYWWAW	1	-1.57	0.5494	82	0.0164	3121	0.0149
p63(p53)/Keratinocyte-p63-ChIP-Seq(GSE17611)/Homer	NNDRCATGYCYNRRCATGYH	1	-1.56	0.552	258	0.0516	10257.8	0.049
HINFP(Zf)/K562-HINFP.eGFP-ChIP-Seq(Encode)/Homer	TWVGGTCCGC	1	-1.56	0.552	280	0.056	11157.3	0.0534
SPL5(SBP)/colamp-SPL5-DAP-Seq(GSE60143)/Homer	NNHGTACGGHNN	1	-1.56	0.552	157	0.0314	6146.2	0.0294
Unknown(Homeobox)/Limb-p300-ChIP-Seq/Homer	SSCMATWAAA	1	-1.56	0.552	324	0.0648	12960.3	0.062
At4g36780(BZR)/col-At4g36780-DAP-Seq(GSE60143)/Homer	NNNNNNCACGTGNNN	1	-1.55	0.5523	205	0.041	8100.5	0.0387
ZNF322(Zf)/HEK293-ZNF322.GFP-ChIP-Seq(GSE58341)/Homer	GAGCCTGGTACTGWGCCTGR	1	-1.53	0.5596	352	0.0704	14120.5	0.0675
At5g08330(TCP)/col-At5g08330-DAP-Seq(GSE60143)/Homer	GGRCCCAC	1	-1.53	0.5596	597	0.1194	24207.7	0.1158
BZR1(BZR)/col-BZR1-DAP-Seq(GSE60143)/Homer	NNCRCACGTGCG	1	-1.52	0.5628	69	0.0138	2612.6	0.0125
E-box/Drosophila-Promoters/Homer	AACAGCTGTTHN	1	-1.52	0.5651	235	0.047	9338.5	0.0447
MYB101(MYB)/colamp-MYB101-DAP-Seq(GSE60143)/Homer	TAACNRMY	1	-1.51	0.5651	1206	0.2412	49452.3	0.2365
AT3G42860(zfGRF)/col-AT3G42860-DAP-Seq(GSE60143)/Homer	CGTTGACTTN	1	-1.51	0.5668	104	0.0208	4020.2	0.0192
bZIP28(bZIP)/col-bZIP28-DAP-Seq(GSE60143)/Homer	TGCCACGTSABH	1	-1.5	0.5685	169	0.0338	6654.6	0.0318
Isl1(Homeobox)/Neuron-Isl1-ChIP-Seq(GSE31456)/Homer	CTAATKGV	1	-1.5	0.5685	1065	0.213	43608.5	0.2085
NTM2(NAC)/col-NTM2-DAP-Seq(GSE60143)/Homer	CTTRTNNNAYAAGBH	1	-1.5	0.5685	265	0.053	10571.1	0.0505
PAX3:FKHR-fusion(Paired,Homeobox)/Rh4-PAX3:FKHR-ChIP-Seq(GSE19063)/Homer	ACCRTGACTAATTNN	1	-1.5	0.5685	110	0.022	4265.6	0.0204
AT1G10720(BSD)/col-AT1G10720-DAP-Seq(GSE60143)/Homer	TTCTAGAAKCTTCTA	1	-1.49	0.5685	17	0.0034	576.9	0.0028
Phox2a(Homeobox)/Neuron-Phox2a-ChIP-Seq(GSE31456)/Homer	YTAATYNRATTA	1	-1.46	0.5845	159	0.0318	6263.8	0.03
WRKY11(WRKY)/col-WRKY11-DAP-Seq(GSE60143)/Homer	SCGTTGACTTTN	1	-1.46	0.5856	46	0.0092	1712.1	0.0082
CBF2(AP2EREBP)/colamp-CBF2-DAP-Seq(GSE60143)/Homer	YBRCCGACATNNNNN	1	-1.45	0.5891	204	0.0408	8102.7	0.0387
MYB118(MYB)/colamp-MYB118-DAP-Seq(GSE60143)/Homer	TAWCCGTTAC	1	-1.45	0.5893	126	0.0252	4929.5	0.0236
KANADI1(Myb)/Seedling-KAN1-ChIP-Seq(GSE48081)/Homer	ARGAATAWWN	1	-1.44	0.5901	610	0.122	24809.9	0.1186
TCP3(TCP)/colamp-TCP3-DAP-Seq(GSE60143)/Homer	WGTGGTCCCAAHWWW	1	-1.44	0.5904	176	0.0352	6964.7	0.0333
dof43(C2C2dof)/colamp-dof43-DAP-Seq(GSE60143)/Homer	NAAAAAGTDA	1	-1.42	0.598	835	0.167	34137.3	0.1632
OBP3(C2C2dof)/col-OBP3-DAP-Seq(GSE60143)/Homer	NYWACTTTTT	1	-1.42	0.5984	1739	0.3478	71732	0.343
Gata4(Zf)/Heart-Gata4-ChIP-Seq(GSE35151)/Homer	NBWGATAAGR	1	-1.42	0.5984	490	0.098	19869.3	0.095
EMB1789(C3H)/col-EMB1789-DAP-Seq(GSE60143)/Homer	TWTTTACCGYND	1	-1.42	0.5984	165	0.033	6525.4	0.0312
At5g58900(MYBrelated)/colamp-At5g58900-DAP-Seq(GSE60143)/Homer	WWWTYTTATCTWWWW	1	-1.42	0.5984	635	0.127	25863.9	0.1237
ANAC075(NAC)/col-ANAC075-DAP-Seq(GSE60143)/Homer	CTTSWWNWWSAAGYT	1	-1.41	0.5984	151	0.0302	5956.7	0.0285
Pax8(Paired,Homeobox)/Thyroid-Pax8-ChIP-Seq(GSE26938)/Homer	GTCATGCHTGRCTGS	1	-1.4	0.6041	358	0.0716	14443.6	0.0691
OBP4(C2C2dof)/col-OBP4-DAP-Seq(GSE60143)/Homer	WTTHACTTTTTB	1	-1.39	0.6097	763	0.1526	31184.2	0.1491
At1g78700(BZR)/col-At1g78700-DAP-Seq(GSE60143)/Homer	NNNNCACGTGNNNNN	1	-1.38	0.6147	205	0.041	8175.4	0.0391
NST1(NAC)/colamp-NST1-DAP-Seq(GSE60143)/Homer	WRCTTRWWNWWYAAG	1	-1.38	0.6147	368	0.0736	14868.2	0.0711
TRP2(MYBrelated)/colamp-TRP2-DAP-Seq(GSE60143)/Homer	TAAACCCT	1	-1.37	0.6147	100	0.02	3900.5	0.0187
HRE(HSF)/HepG2-HSF1-ChIP-Seq(GSE31477)/Homer	BSTTCTRGAABVTTCYAGAA	1	-1.37	0.6147	105	0.021	4103.9	0.0196
AT1G76870(Trihelix)/col-AT1G76870-DAP-Seq(GSE60143)/Homer	AAAACCRGWW	1	-1.37	0.6147	204	0.0408	8137.2	0.0389
IRF2(IRF)/Erythroblas-IRF2-ChIP-Seq(GSE36985)/Homer	GAAASYGAAASY	1	-1.37	0.6147	91	0.0182	3538.2	0.0169
ZNF692(Zf)/HEK293-ZNF692.GFP-ChIP-Seq(GSE58341)/Homer	GTGGGCCCCA	1	-1.36	0.6147	178	0.0356	7077.4	0.0338
GATA(Zf),IR4/iTreg-Gata3-ChIP-Seq(GSE20898)/Homer	NAGATWNBNATCTNN	1	-1.36	0.6159	35	0.007	1296.3	0.0062
DEL2(E2FDP)/col-DEL2-DAP-Seq(GSE60143)/Homer	WTTTCSCGCC	1	-1.35	0.6192	274	0.0548	11017.4	0.0527
ANAC079(NAC)/colamp-ANAC079-DAP-Seq(GSE60143)/Homer	TACACGCAACCT	1	-1.34	0.6242	191	0.0382	7619.1	0.0364
ABF2(bZIP)/col-ABF2-DAP-Seq(GSE60143)/Homer	KGMCACGTGDCMHHH	1	-1.33	0.626	138	0.0276	5457.3	0.0261

## Sheet: Supplementary Table 5
Supplementary Table 5: Demographic information for bulk ATAC-seq tissue samples
cell type	Seq ID	Order#	replicate#	Donor #	Disease Status	Age (y)	Sex	PMI (h)	Braak_Stage/Cog_Status_at_Death	APOE	RIN	mass (mg)	# nuclei	total #	proportion	sequence#
NeuN_minus	G2213	4750	B25_T3_HS	99	Normal	85	M	2	2	33	7	86	401900	754900	0.532388	19179832
NeuN_minus	G2141	4682	B28_T3_HS	893	Normal	90	M	5.5	2	33	6.8	67	336000	816000	0.411765	3771468
NeuN_minus	G2180	4902	B40_T2_HS	992	mAD	85	M	9.8	4	33	5	95	292000	483000	0.604555	35777763
NeuN_minus	G2201	4750	B45_T2_HS	542	Normal	82	M	3.3	1	33	7.4	119	329800	618800	0.532967	22992258
NeuN_minus	G2188	4902	B50_T1_HS	111	mAD	79	M	0.6	4	33	7	114	1300000	1661000	0.782661	31727161
NeuN_minus	G2281	4906	B65_T1_HS	579	mAD	90	M	3.3	3	33	N/A	88	725000	2125000	0.341176	27391408
NeuN_plus	G2212	4750	B25_T3_HS	99	Normal	85	M	2	2	33	7	86	353000	754900	0.467612	12856985
NeuN_plus	G2140	4682	B28_T3_HS	893	Normal	90	M	5.5	2	33	6.8	67	480000	816000	0.588235	12089911
NeuN_plus	G2179	4902	B40_T2_HS	992	mAD	85	M	9.8	4	33	5	95	191000	483000	0.395445	28881321
NeuN_plus	G2200	4750	B45_T2_HS	542	Normal	82	M	3.3	1	33	7.4	119	289000	618800	0.467033	21416562
NeuN_plus	G2187	4902	B50_T1_HS	111	mAD	79	M	0.6	4	33	7	114	361000	1661000	0.217339	46251399
NeuN_plus	G2280	4906	B65_T1_HS	579	mAD	90	M	3.3	3	33	N/A	88	1400000	2125000	0.658824	35996839

## Sheet: Supplementary Table 6
Supplementary Table 6: Differential analysis of Whole tissue vs neuron/non-neuron mixed. Terms in blue represent association with glial function and the ones in red represent association with neuronal function. Terms in green represent association with general brain function. GO terms enriched in DE sites of non-neuron vs whole tissue.
Whole Tissue vs. Non-neuron
more accessible in tissue:
# GREAT version 3.0.0	Species assembly: hg19	Association rule: Basal+extension: 5000 bp upstream, 1000 bp downstream, 1000000 bp max extension, curated regulatory domains included
# Term Name	Binom Rank	Binom Raw P-Value	Binom FDR Q-Val	Binom Fold Enrichment	Binom Observed Region Hits	Binom Region Set Coverage	Hyper Rank	Hyper FDR Q-Val	Hyper Fold Enrichment	Hyper Observed Gene Hits	Hyper Total Genes	Hyper Gene Set Coverage
neurotransmitter transport	21	9.94e-27	4.94e-24	2.52523	173	0.0346	129	0.000788343	1.68676	54	116	0.0108456
visual behavior	23	1.55e-25	7.03e-23	3.49405	100	0.02	237	0.0158034	1.89048	24	46	0.00482024
regulation of synaptic plasticity	26	5.5e-25	2.21e-22	2.51775	162	0.0324	58	4.61e-07	2.03355	55	98	0.0110464
calcium ion transmembrane transport	27	5.61e-25	2.17e-22	2.43772	172	0.0344	100	5.59424e-05	1.82896	53	105	0.0106447
regulation of neurotransmitter levels	30	3.97e-24	1.38e-21	2.47607	161	0.0322	113	0.000216663	1.76185	53	109	0.0106447
neurotransmitter secretion	33	1.16e-22	3.67e-20	2.66518	132	0.0264	138	0.00111587	1.83524	39	77	0.0078329
signal release	34	5.72e-22	1.76e-19	2.18886	187	0.0374	127	0.000718212	1.63725	61	135	0.0122515
visual learning	37	6.73e-21	1.9e-18	3.38869	84	0.0168	241	0.0162217	1.94427	22	41	0.00441856
associative learning	41	6.78e-19	1.73e-16	2.73255	104	0.0208	150	0.00154702	1.93249	32	60	0.00642699
learning	47	5.42e-17	1.2e-14	2.11602	153	0.0306	58	4.61e-07	2.03355	55	98	0.0110464
synaptic vesicle exocytosis	99	6.36e-12	6.7e-10	2.88223	57	0.0114	183	0.00503189	2.2208	19	31	0.00381603
cerebellum morphogenesis	129	3.4e-10	2.75e-08	2.41143	65	0.013	302	0.0418829	1.91236	19	36	0.00381603
synaptic vesicle transport	139	9.32e-10	7e-08	2.05889	87	0.0174	158	0.00214948	1.86661	34	66	0.00682868
regulation of neurotransmitter secretion	160	3.28e-09	2.14e-07	2.73056	46	0.0092	292	0.0350234	1.97641	18	33	0.00361518
regulation of neuronal synaptic plasticity	293	2.07983e-06	7.41074e-05	2.07097	51	0.0102	284	0.0325148	1.85384	22	43	0.00441856
inner mitochondrial membrane organization	351	6.84154e-06	0.000203492	3.39038	19	0.0038	282	0.031869	2.89873	8	10	0.00160675
gamma-aminobutyric acid signaling pathway	491	9.05158e-05	0.00192461	2.1915	30	0.006	304	0.0435584	2.28848	12	19	0.00241012
less accessible in tissue:
# GREAT version 3.0.0	Species assembly: hg19	Association rule: Basal+extension: 5000 bp upstream, 1000 bp downstream, 1000000 bp max extension, curated regulatory domains included
# Term Name	Binom Rank	Binom Raw P-Value	Binom FDR Q-Val	Binom Fold Enrichment	Binom Observed Region Hits	Binom Region Set Coverage	Hyper Rank	Hyper FDR Q-Val	Hyper Fold Enrichment	Hyper Observed Gene Hits	Hyper Total Genes	Hyper Gene Set Coverage
axon ensheathment	1	1.3e-39	1.36e-35	3.46787	160	0.0320064	113	1.04e-07	2.3902	43	80	0.010599
myelination	2	9.35e-38	4.88e-34	3.42097	155	0.0310062	106	5.5e-08	2.45749	42	76	0.0103525
regulation of action potential in neuron	3	1.53e-28	5.31e-25	2.66072	169	0.0338068	118	4.2e-07	2.20052	48	97	0.0118314
regulation of action potential	8	7.95e-23	1.04e-19	2.05872	224	0.044809	131	7.59e-07	1.91826	66	153	0.0162682
glial cell differentiation	9	3.47e-21	4.03e-18	2.05451	208	0.0416083	55	7.81e-10	2.27857	62	121	0.0152822
oligodendrocyte differentiation	11	1.02e-18	9.72e-16	2.62851	110	0.0220044	202	6.36e-05	2.40132	27	50	0.00665516
positive regulation of gliogenesis	14	4.89e-18	3.65e-15	3.00406	85	0.0170034	289	0.000888264	2.48502	19	34	0.00468326
negative regulation of osteoblast differentiation	16	1.22e-17	7.94e-15	3.1314	78	0.0156031	380	0.00687401	2.29082	17	33	0.00419029
central nervous system myelination	24	2.1e-16	9.15e-14	4.91456	42	0.00840168	411	0.0107967	3.07861	9	13	0.00221839
glial cell development	32	1.61e-15	5.24e-13	2.314	114	0.0228046	212	0.000104406	2.12949	34	71	0.00838058
oligodendrocyte development	38	5.9e-15	1.62e-12	3.0069	69	0.0138028	356	0.0044957	2.36241	17	32	0.00419029
Schwann cell differentiation	68	5.41e-13	8.31e-11	3.72012	44	0.00880176	226	0.000160279	2.90758	17	26	0.00419029
sterol metabolic process	74	1.53e-12	2.16e-10	2.189	101	0.020204	282	0.000799797	1.75633	47	119	0.0115849
cholesterol metabolic process	100	4.7e-11	4.91e-09	2.14969	91	0.0182036	236	0.000207221	1.87018	45	107	0.0110919
regulation of autophagy	102	5.61e-11	5.75e-09	2.39204	72	0.0144029	529	0.0342874	1.71523	27	70	0.00665516
forebrain ventricular zone progenitor cell division	120	2.4e-10	2.09e-08	3.79611	33	0.00660132	596	0.0490311	3.70573	5	6	0.00123244
Notch signaling involved in heart development	131	5.38e-10	4.29e-08	4.36592	27	0.00540108	573	0.0429424	3.33516	6	8	0.00147893
myelin maintenance	136	6.83e-10	5.24e-08	4.64235	25	0.005001	436	0.0132094	3.2341	8	11	0.0019719
negative regulation of DNA binding	168	4.76e-09	2.96e-07	2.18871	69	0.0138028	349	0.00344987	2.28353	19	37	0.00468326
Schwann cell development	184	7.08e-09	4.01e-07	3.37365	32	0.00640128	396	0.00866879	2.66813	12	20	0.00295785

## Sheet: Supplementary Table 7
Supplementary Table 7: GO terms enriched in DE sites of neuron vs whole tissue.
Whole tissue vs. Neuron
more accessible in tissue:
# GREAT version 3.0.0	Species assembly: hg19	Association rule: Basal+extension: 5000 bp upstream, 1000 bp downstream, 1000000 bp max extension, curated regulatory domains included
# Term Name	Binom Rank	Binom Raw P-Value	Binom FDR Q-Val	Binom Fold Enrichment	Binom Observed Region Hits	Binom Region Set Coverage	Hyper Rank	Hyper FDR Q-Val	Hyper Fold Enrichment	Hyper Observed Gene Hits	Hyper Total Genes	Hyper Gene Set Coverage
axon ensheathment	1	2.45e-36	2.56e-32	3.33716	154	0.0308	83	1.24e-07	2.26745	46	80	0.0100546
myelination	2	1.81e-33	9.44e-30	3.24376	147	0.0294	89	1.98e-07	2.28301	44	76	0.00961749
regulation of action potential in neuron	4	1.15e-27	3.01e-24	2.62871	167	0.0334	79	9.25e-08	2.15463	53	97	0.0115847
positive regulation of gliogenesis	19	4.78e-21	2.63e-18	3.21547	91	0.0182	98	5.55e-07	2.89955	25	34	0.00546448
oligodendrocyte differentiation	49	2.12e-15	4.51e-13	2.43686	102	0.0204	199	0.000199696	2.2083	28	50	0.00612022
regulation of autophagy	51	3.75e-15	7.69e-13	2.72372	82	0.0164	577	0.0421633	1.63369	29	70	0.0063388
regulation of gliogenesis	89	3.77e-12	4.43e-10	2.02442	117	0.0234	131	8.40972e-06	2.2626	35	61	0.00765027
hair cycle	92	4.29e-12	4.86e-10	2.00654	119	0.0238	221	0.000372217	1.89867	39	81	0.00852459
hair follicle development	99	7.44e-12	7.84e-10	2.00184	117	0.0234	204	0.000250942	1.94609	38	77	0.00830601
positive regulation of glial cell differentiation	108	2.2e-11	2.13e-09	2.6057	64	0.0128	122	4.28315e-06	3.12185	19	24	0.00415301
regulation of oligodendrocyte differentiation	109	2.2e-11	2.11e-09	2.62889	63	0.0126	184	8.11657e-05	2.91468	17	23	0.00371585
astrocyte differentiation	115	2.94e-11	2.67e-09	3.13297	47	0.0094	306	0.00219867	2.57178	15	23	0.00327869
Schwann cell differentiation	123	9.6e-11	8.15e-09	3.38125	40	0.008	549	0.0334786	2.12336	14	26	0.00306011
negative regulation of osteoblast differentiation	124	1.02e-10	8.56e-09	2.5287	63	0.0126	509	0.0229442	2.03144	17	33	0.00371585
glial cell development	127	1.17e-10	9.59e-09	2.02942	100	0.02	231	0.000534935	1.94392	35	71	0.00765027
oligodendrocyte development	148	5.58e-10	3.93e-08	2.52703	58	0.0116	363	0.00552583	2.21816	18	32	0.00393443
filopodium assembly	186	2.73e-09	1.53e-07	3.35886	34	0.0068	474	0.0177358	2.33018	13	22	0.00284153
positive regulation of oligodendrocyte differentiation	196	3.9e-09	2.08e-07	3.38301	33	0.0066	283	0.00122804	3.54905	9	10	0.00196721
central nervous system myelination	221	8.68e-09	4.1e-07	3.5097	30	0.006	506	0.0227249	2.73004	9	13	0.00196721
regulation of cholesterol esterification	340	2.45e-07	7.51999e-06	5.0583	16	0.0032	534	0.0286948	3.06708	7	9	0.00153006
less accessible in tissue:
# GREAT version 3.0.0	Species assembly: hg19	Association rule: Basal+extension: 5000 bp upstream, 1000 bp downstream, 1000000 bp max extension, curated regulatory domains included
# Term Name	Binom Rank	Binom Raw P-Value	Binom FDR Q-Val	Binom Fold Enrichment	Binom Observed Region Hits	Binom Region Set Coverage	Hyper Rank	Hyper FDR Q-Val	Hyper Fold Enrichment	Hyper Observed Gene Hits	Hyper Total Genes	Hyper Gene Set Coverage
regulation of synaptic plasticity	6	1.78e-31	3.1e-28	2.75087	177	0.0354	59	1.52e-07	2.17959	52	98	0.0118397
neurotransmitter transport	15	6.83e-24	4.76e-21	2.42305	166	0.0332	133	0.00127205	1.73515	49	116	0.0111567
signal release	18	2.14e-23	1.24e-20	2.23569	191	0.0382	81	1.185e-05	1.85607	61	135	0.0138889
calcium ion transmembrane transport	21	1.25e-22	6.2e-20	2.35268	166	0.0332	94	5.57089e-05	1.91692	49	105	0.0111567
neurotransmitter secretion	24	6.08e-21	2.64e-18	2.58442	128	0.0256	131	0.00119545	1.92048	36	77	0.00819672
regulation of neurotransmitter levels	28	1.36e-20	5.08e-18	2.33765	152	0.0304	127	0.00102711	1.77121	47	109	0.0107013
regulation of neuronal synaptic plasticity	29	1.83e-19	6.57e-17	3.28918	81	0.0162	124	0.000806761	2.29267	24	43	0.00546448
neuromuscular process	33	1.56e-18	4.93e-16	2.20054	154	0.0308	237	0.0302898	1.63424	37	93	0.00842441
neuromuscular process controlling balance	34	1.63e-18	5.01e-16	2.69679	104	0.0208	198	0.0129883	1.93759	25	53	0.00569217
membrane depolarization	35	4.41e-18	1.31e-15	2.35608	130	0.026	139	0.00154857	1.91692	35	75	0.00796903
regulation of calcium ion transport	39	7.31e-17	1.96e-14	2.01297	171	0.0342	171	0.00683952	1.57556	56	146	0.0127505
learning	44	2.4e-15	5.7e-13	2.04687	148	0.0296	136	0.00131436	1.80236	43	98	0.00979053
amino acid transport	62	1.45e-12	2.43e-10	2.05637	117	0.0234	220	0.0211401	1.57462	46	120	0.0104736
positive regulation of mRNA processing	88	6.58e-10	7.81e-08	3.33882	37	0.0074	168	0.00649762	2.61399	14	22	0.00318761
peptide hormone secretion	90	7.56e-10	8.77e-08	2.32691	67	0.0134	235	0.029909	1.88954	23	50	0.00523679
primary amino compound metabolic process	91	7.58e-10	8.7e-08	3.71205	32	0.0064	261	0.0391457	2.98741	8	11	0.00182149
peptide secretion	104	3.42e-09	3.43e-07	2.23766	67	0.0134	283	0.0483386	1.81686	23	52	0.00523679
regulation of neurotransmitter secretion	135	6.59e-08	5.09904e-06	2.55248	43	0.0086	185	0.010501	2.24056	18	33	0.00409836
positive regulation of CREB transcription factor activity	182	6.87e-07	3.94084e-05	2.64333	34	0.0068	244	0.0341786	2.84379	9	13	0.00204918
positive regulation of cation channel activity	235	3.85839e-06	0.000171411	2.19917	42	0.0084	202	0.0143447	2.54286	13	21	0.00295993

## Sheet: Supplementary Table 8
Supplementary Table 8: GO terms enriched in sites more accessible in mixed neuron/non-neuron vs whole tissue.
Whole tissue vs. Mix
more accessible in tissue:
# GREAT version 3.0.0	Species assembly: hg19	Association rule: Basal+extension: 5000 bp upstream, 1000 bp downstream, 1000000 bp max extension, curated regulatory domains included
# Term Name	Binom Rank	Binom Raw P-Value	Binom FDR Q-Val	Binom Fold Enrichment	Binom Observed Region Hits	Binom Region Set Coverage	Hyper Rank	Hyper FDR Q-Val	Hyper Fold Enrichment	Hyper Observed Gene Hits	Hyper Total Genes	Hyper Gene Set Coverage
axon ensheathment	1	4.15e-44	4.33e-40	3.64053	168	0.0336	98	2.49e-09	2.41891	48	80	0.0107263
myelination	2	1.22e-41	6.38e-38	3.57475	162	0.0324	94	9.1e-10	2.49317	47	76	0.0105028
regulation of action potential in neuron	3	1.97e-34	6.86e-31	2.86482	182	0.0364	75	1.53e-10	2.36903	57	97	0.0127374
regulation of action potential	12	1.72e-25	1.49e-22	2.13182	232	0.0464	54	1e-12	2.18703	83	153	0.0185475
glial cell differentiation	18	7.91e-23	4.59e-20	2.10348	213	0.0426	41	2.59e-14	2.43223	73	121	0.0163129
positive regulation of gliogenesis	32	5.12e-19	1.67e-16	3.07413	87	0.0174	115	3.23e-08	3.08292	26	34	0.00581006
oligodendrocyte differentiation	48	1.31e-16	2.84e-14	2.50854	105	0.021	169	1.67e-06	2.49953	31	50	0.00692737
Schwann cell differentiation	53	5.15e-16	1.01e-13	4.14203	49	0.0098	328	0.000456466	2.63599	17	26	0.00379888
glial cell development	54	6.84e-16	1.32e-13	2.33383	115	0.023	136	2.56e-07	2.32805	41	71	0.00916201
myelination in peripheral nervous system	71	9.34e-14	1.37e-11	4.2658	40	0.008	362	0.000893359	2.91165	13	18	0.00290503
Schwann cell development	73	1.34e-13	1.92e-11	4.21622	40	0.008	468	0.00372807	2.62048	13	20	0.00290503
oligodendrocyte development	96	1.37e-12	1.49e-10	2.78845	64	0.0128	306	0.000234782	2.51969	20	32	0.00446927
positive regulation of glial cell differentiation	115	8.18e-12	7.42e-10	2.64641	65	0.013	173	2.05e-06	3.19161	19	24	0.00424581
regulation of oligodendrocyte differentiation	122	2.2e-11	1.89e-09	2.62889	63	0.0126	246	4.34e-05	2.97981	17	23	0.00379888
amyloid precursor protein metabolic process	146	1.8e-10	1.29e-08	5.69099	22	0.0044	833	0.0494415	2.41891	9	15	0.00201117
astrocyte differentiation	154	2.91e-10	1.97e-08	2.99966	45	0.009	385	0.00132298	2.62925	15	23	0.00335196
L-amino acid import	160	4.99e-10	3.25e-08	5.66534	21	0.0042	847	0.0498129	3.02363	6	8	0.00134078
stem cell division	163	5.33e-10	3.41e-08	2.66138	53	0.0106	806	0.0450111	2.01575	14	28	0.00312849
Notch signaling involved in heart development	187	2.39e-09	1.34e-07	4.20338	26	0.0052	847	0.0498129	3.02363	6	8	0.00134078
amino acid import	194	3.94e-09	2.12e-07	4.79501	22	0.0044	798	0.0435818	2.82206	7	10	0.00156425
less accessible in tissue:
# GREAT version 3.0.0	Species assembly: hg19	Association rule: Basal+extension: 5000 bp upstream, 1000 bp downstream, 1000000 bp max extension, curated regulatory domains included
# Term Name	Binom Rank	Binom Raw P-Value	Binom FDR Q-Val	Binom Fold Enrichment	Binom Observed Region Hits	Binom Region Set Coverage	Hyper Rank	Hyper FDR Q-Val	Hyper Fold Enrichment	Hyper Observed Gene Hits	Hyper Total Genes	Hyper Gene Set Coverage
regulation of synaptic plasticity	6	1.63e-42	2.84e-39	3.10833	200	0.04	34	5.11e-13	2.60017	60	98	0.0141243
calcium ion transmembrane transport	16	3.04e-31	1.98e-28	2.65031	187	0.0374	98	1.82e-05	1.98191	49	105	0.0115348
signal release	17	4.4e-31	2.7e-28	2.46979	211	0.0422	88	2.99e-06	1.91899	61	135	0.0143597
calcium ion transport	19	1.66e-30	9.15e-28	2.15082	274	0.0548	91	5.48e-06	1.72401	82	202	0.0193032
divalent metal ion transport	21	4.06e-30	2.02e-27	2.10126	285	0.057	94	1.11e-05	1.67187	87	221	0.0204802
divalent inorganic cation transport	24	3.5e-29	1.52e-26	2.07199	285	0.057	101	2.62e-05	1.64215	87	225	0.0204802
neurotransmitter transport	25	7.83e-29	3.27e-26	2.59821	178	0.0356	126	0.000204611	1.83058	50	116	0.0117702
regulation of synaptic transmission	26	7.72e-28	3.1e-25	2.06381	274	0.0548	39	4.5e-12	2.07877	93	190	0.0218927
neurotransmitter secretion	27	2.94e-26	1.14e-23	2.82671	140	0.028	123	0.000190343	2.04074	37	77	0.00870998
regulation of neuronal synaptic plasticity	28	3.72e-26	1.39e-23	3.77647	93	0.0186	80	1.03e-06	2.76545	28	43	0.00659134
neuromuscular process controlling balance	31	1.38e-24	4.64e-22	3.03389	117	0.0234	181	0.00259165	2.0834	26	53	0.00612053
regulation of neurotransmitter levels	32	1.56e-24	5.08e-22	2.49145	162	0.0324	120	0.00016235	1.87021	48	109	0.0112994
neuromuscular process	34	9.32e-24	2.86e-21	2.40059	168	0.0336	149	0.000693868	1.87231	41	93	0.0096516
membrane depolarization	42	3.02e-19	7.52e-17	2.41045	133	0.0266	131	0.000251928	2.03853	36	75	0.00847458
learning	46	1.04e-18	2.36e-16	2.18517	158	0.0316	128	0.000214739	1.90679	44	98	0.0103578
regulation of calcium ion transport	59	1.51e-16	2.67e-14	2.0012	170	0.034	338	0.0370571	1.48352	51	146	0.0120056
amino acid transport	68	1.42e-14	2.18e-12	2.16182	123	0.0246	306	0.028087	1.55721	44	120	0.0103578
positive regulation of mRNA processing	83	2.55e-13	3.2e-11	3.88025	43	0.0086	370	0.0464352	2.31651	12	22	0.00282486
synaptic vesicle exocytosis	85	7.04e-13	8.65e-11	2.98336	59	0.0118	177	0.00226966	2.46597	18	31	0.00423729
cerebellum morphogenesis	92	3.05e-12	3.46e-10	2.59693	70	0.014	256	0.020023	2.12347	18	36	0.00423729

## Sheet: Supplementary Table 9
Supplementary Table 9: GO term enrichment of LOAD down differential sties in female glia controls vs. cases, FDR < 0.05. Terms in blue are associated with glial function.
# Term Name	Binom Rank	Binom Raw P-Value	Binom FDR	Binom Fold Enrichment
			Q-Val
viral process	4	1.77e-07	0.000460833	2.08743
multi-organism cellular process	5	1.93e-07	0.000402135	2.08183
symbiosis, encompassing mutualism through parasitism	6	2.84e-07	0.000494819	2.01248
regulation of axon extension	80	0.000126467	0.0165039	3.14706
oligodendrocyte differentiation	82	0.000135426	0.017242	2.99102
regulation of extent of cell growth	106	0.000304668	0.0300069	2.77822

## Sheet: Supplementary Table 10
Supplementary Table 10: Level 1 (neuronal vs. non-neuronal) differentially accessible peaks
chr	start	end	logFC	logCPM	PValue	FDR
chr21	45579372	45581151	-3.6205	5.53289	3.27395e-61	7.37375e-56
chr22	37964407	37966022	-4.12686	5.157	6.31935e-59	3.83079e-54
chr7	100064713	100066084	-3.73428	5.14638	6.12301e-59	3.83079e-54
chr17	76110768	76112062	-3.8845	5.0243	6.80349e-59	3.83079e-54
chr16	66550234	66551692	-3.87845	4.95855	1.07011e-58	4.8203e-54
chr5	173292983	173294472	-3.53536	5.31853	4.38964e-58	1.64776e-53
chr2	233736484	233738343	-3.05991	5.6601	1.13151e-57	3.64063e-53
chr1	40780557	40783061	-3.69533	5.9035	6.3627e-57	1.7913e-52
chr5	8839343	8840269	-4.04085	4.26898	1.56846e-56	3.53257e-52
chr8	27559479	27560914	-3.67511	5.02257	1.55119e-56	3.53257e-52
chr16	89788954	89790800	-3.15222	5.54105	1.88643e-56	3.86246e-52
chr9	139875692	139878359	-3.32774	6.54624	3.24917e-56	5.86813e-52
chr11	67177308	67178367	-3.78452	4.93185	3.38709e-56	5.86813e-52
chr10	81202012	81202731	-4.13704	4.53181	3.79796e-56	6.10996e-52
chr10	73746404	73747212	-4.29976	4.1992	6.69926e-56	1.00589e-51
chr8	144904889	144906579	-4.10585	5.77227	7.16994e-56	1.00928e-51
chr2	43453028	43455251	-3.35893	6.28888	8.18139e-56	1.08391e-51
chr20	31050818	31052470	-3.10973	5.70885	1.18789e-55	1.48635e-51
chr9	139964676	139966176	-2.93483	5.41733	1.65338e-55	1.9599e-51
chr2	239124803	239126076	-3.82654	4.66136	2.58987e-55	2.91652e-51
chr10	88114549	88116024	-3.37301	5.01041	2.80349e-55	3.00674e-51
chr3	50301938	50302461	-3.97295	4.21429	4.07978e-55	4.05164e-51
chr5	43041751	43043602	-3.95831	5.1692	4.13754e-55	4.05164e-51
chr3	42774880	42776189	-3.73874	4.96813	5.19254e-55	4.87288e-51
chr19	48276891	48277927	-3.76835	4.48525	6.94794e-55	6.01865e-51
chr15	31591912	31592977	-3.76548	4.8584	6.80596e-55	6.01865e-51
chr7	100063460	100064658	-3.07045	5.05338	7.6939e-55	6.41799e-51
chr2	9777249	9779025	-3.58783	5.13831	8.63407e-55	6.94503e-51
chr10	80672518	80674313	-3.41517	4.97603	1.01695e-54	7.89799e-51
chr8	1761542	1763384	-3.4944	4.93619	1.2729e-54	9.55626e-51
chr18	3447912	3448617	-3.78116	4.49646	1.79179e-54	1.3018e-50
chr18	74728318	74729638	-3.3307	5.14051	1.92925e-54	1.35786e-50
chr2	15940879	15941796	-3.89177	4.59971	1.99011e-54	1.35825e-50
chr10	73804089	73805095	-3.58416	4.82964	2.35644e-54	1.56097e-50
chr8	127646973	127648726	-2.99514	5.33324	2.97775e-54	1.91618e-50
chr3	193988406	193989825	-3.41035	5.34625	4.07803e-54	2.55132e-50
chr2	95691174	95691966	-3.70208	4.39179	4.74404e-54	2.88778e-50
chr9	136013153	136014100	-3.86834	4.82073	5.78135e-54	3.42659e-50
chr14	105131627	105133142	-3.42613	5.00551	6.5409e-54	3.68294e-50
chr16	17498613	17499859	-3.34986	5.01819	6.41479e-54	3.68294e-50
chr2	232252673	232254425	-3.6058	5.76037	1.0312e-53	5.66469e-50
chr3	134085480	134086690	-3.65144	5.59857	1.80006e-53	9.65281e-50
chr6	170599650	170601313	-3.3112	5.34683	2.21246e-53	1.14737e-49
chr11	131454533	131455582	-3.09926	5.16569	2.2415e-53	1.14737e-49
chr5	66610633	66611880	-3.44372	4.65392	2.42046e-53	1.21144e-49
chr12	6333164	6334346	-3.43518	4.60323	3.82109e-53	1.87088e-49
chr12	6339652	6340417	-3.97232	4.52001	4.12448e-53	1.97646e-49
chr2	43446027	43447595	-3.32836	4.87401	4.77492e-53	2.19476e-49
chr5	1182709	1184161	-3.39484	4.82721	4.6837e-53	2.19476e-49
chr7	95225088	95226475	-3.26263	5.05806	4.96532e-53	2.21608e-49
chr18	53710235	53711985	-3.29744	4.8673	5.01809e-53	2.21608e-49
chr10	81094694	81096505	-3.43289	5.60484	5.15904e-53	2.23451e-49
chr20	47344429	47345693	-3.38809	4.95872	5.56959e-53	2.36681e-49
chr2	172378460	172380476	-3.1307	5.41289	8.33017e-53	3.47437e-49
chr2	96714869	96716243	-3.75425	4.44311	8.84461e-53	3.62187e-49
chr1	113247081	113248083	-3.53344	4.74626	1.01862e-52	4.09676e-49
chr4	7352032	7353418	-3.66363	4.63121	1.09517e-52	4.27752e-49
chr10	81204588	81206173	-2.98044	5.6282	1.10155e-52	4.27752e-49
chr2	98221685	98223085	-3.83837	4.40835	1.51474e-52	5.78233e-49
chr17	79358755	79359636	-3.53048	4.81798	1.57317e-52	5.90529e-49
chr10	129416980	129418990	-3.26013	4.89416	1.61603e-52	5.96671e-49
chr10	60723281	60724335	-3.67216	4.79472	2.21431e-52	8.04384e-49
chr20	45200465	45201419	-3.3807	4.53342	2.69058e-52	9.61883e-49
chr7	71617150	71618828	-3.1375	4.78846	2.88485e-52	1.01522e-48
chr6	29624547	29625157	-3.97382	4.27838	3.06346e-52	1.0454e-48
chr1	229138944	229140394	-3.83773	4.91755	3.04539e-52	1.0454e-48
chr19	18130822	18132887	-3.88916	5.24791	3.5217e-52	1.18384e-48
chr5	131338835	131340064	-3.13237	5.04718	3.79265e-52	1.25618e-48
chr19	55798379	55799595	-3.45631	4.7537	4.67227e-52	1.5033e-48
chr14	69099658	69100701	-3.33498	4.43351	4.61888e-52	1.5033e-48
chr20	47363456	47364720	-3.5304	4.94027	5.43451e-52	1.72393e-48
chr3	52073426	52075768	-3.74162	5.962	6.27135e-52	1.96176e-48
chr4	6728486	6729628	-3.30887	4.77563	6.61671e-52	2.04144e-48
chr12	69326070	69327601	-3.43505	4.87705	7.11912e-52	2.16676e-48
chr1	56901147	56902359	-3.80347	4.61926	7.35754e-52	2.20947e-48
chr2	241189965	241191498	-3.92258	5.28916	7.72286e-52	2.24016e-48
chr21	34349065	34351467	-3.39877	5.02787	7.75813e-52	2.24016e-48
chr1	205896785	205898183	-3.4731	4.64301	7.70287e-52	2.24016e-48
chr7	5627955	5628654	-3.50048	4.67604	9.67651e-52	2.74113e-48
chr11	94815509	94816339	-3.9773	4.24252	9.7365e-52	2.74113e-48
chr9	95906058	95907183	-3.30741	4.43619	1.40056e-51	3.89432e-48
chr3	48467721	48468520	-3.48133	4.79596	1.61066e-51	4.42392e-48
chr1	201417074	201418703	-3.58864	5.10178	1.76244e-51	4.78247e-48
chr11	73362922	73363900	-3.8184	4.36617	1.87836e-51	5.03636e-48
chr17	76237276	76238615	-3.25619	5.00411	2.21782e-51	5.87657e-48
chr21	45585334	45586713	-3.35529	4.51766	2.45194e-51	6.42138e-48
chr10	13927257	13928408	-3.45328	4.6358	2.52008e-51	6.52397e-48
chr19	39542913	39544721	-3.53231	4.79059	2.7321e-51	6.99248e-48
chr15	65148572	65149599	-3.44588	4.38291	2.95037e-51	7.46626e-48
chr10	23137764	23139096	-3.28634	4.54622	3.33667e-51	8.35002e-48
chr19	1453242	1454242	-2.98766	5.08189	3.38504e-51	8.37798e-48
chr12	56472775	56474081	-3.04721	5.11299	3.52527e-51	8.63021e-48
chr15	102063125	102064344	-3.90605	4.74746	3.63028e-51	8.79173e-48
chr22	18348209	18349640	-3.13307	4.92251	3.75017e-51	8.98545e-48
chr21	33678131	33679251	-3.73264	4.47576	4.48761e-51	1.05284e-47
chr14	93502458	93503681	-2.76928	5.50347	4.44448e-51	1.05284e-47
chr19	39212123	39213291	-3.72001	4.60565	4.7921e-51	1.11268e-47
chr16	57317185	57319004	-3.22189	4.86274	4.934e-51	1.13394e-47
chr12	52455328	52457391	-2.85697	5.45819	5.74393e-51	1.30674e-47
chr9	139916367	139917119	-3.00166	4.93508	7.17718e-51	1.61648e-47
chr7	75240772	75241682	-3.55879	4.88152	8.49597e-51	1.89456e-47
chr19	50999724	51000720	-3.6019	4.63789	1.07238e-50	2.36306e-47
chr11	85862001	85863762	-3.40107	4.85098	1.08068e-50	2.36306e-47
chr1	226067421	226068310	-3.49858	4.38373	1.20166e-50	2.60132e-47
chr11	96072324	96073658	-3.04879	4.83901	1.21274e-50	2.60132e-47
chr1	182248690	182249983	-2.98009	4.99053	1.22618e-50	2.60535e-47
chr20	36887800	36889586	-2.98645	4.83017	1.50487e-50	3.16762e-47
chr9	1050008	1050723	-3.48779	4.32706	1.68426e-50	3.51239e-47
chr21	43576749	43578043	-3.63756	4.38038	1.7293e-50	3.57323e-47
chr8	136247362	136248818	-2.66061	4.83513	2.03815e-50	4.17311e-47
chr8	143538840	143540091	-3.17372	5.36052	2.27079e-50	4.60756e-47
chr2	43327657	43329405	-2.64458	5.40526	2.34816e-50	4.72201e-47
chr5	669226	670732	-2.48446	6.02652	2.38579e-50	4.75522e-47
chr1	44870602	44872128	-2.97548	5.1876	2.71044e-50	5.3549e-47
chr2	95977895	95979416	-2.48435	5.64225	2.89596e-50	5.67167e-47
chr4	60463056	60464319	-3.80374	4.07993	2.9314e-50	5.6916e-47
chr12	121566537	121567278	-3.34842	4.43101	3.03124e-50	5.83513e-47
chr8	1844939	1846318	-2.96143	5.02561	3.13342e-50	5.98072e-47
chr2	88381594	88383158	-3.22865	4.24891	3.27886e-50	6.20572e-47
chr7	156370472	156372458	-3.85516	5.04978	3.62314e-50	6.758e-47
chr8	134397037	134398504	-3.62619	5.03787	3.63067e-50	6.758e-47
chr21	45419803	45420681	-3.98849	4.02672	4.40587e-50	8.06757e-47
chr17	72744432	72745711	-3.27298	4.76334	4.39637e-50	8.06757e-47
chr5	43007492	43009020	-4.29903	4.39992	4.72899e-50	8.57875e-47
chr8	98387874	98388937	-3.09543	4.81306	4.76121e-50	8.57875e-47
chr16	56580909	56581879	-4.09986	4.24016	5.23447e-50	9.35662e-47
chr1	55839956	55841590	-3.18342	4.57015	5.58106e-50	9.8976e-47
chr10	73758556	73759864	-3.16835	4.67965	6.86334e-50	1.20765e-46
chr11	70850610	70852138	-3.19455	4.49415	7.45879e-50	1.30225e-46
chr8	77590024	77590585	-3.97169	3.73357	7.54905e-50	1.30787e-46
chr8	53322070	53323230	-3.34042	4.34027	8.34945e-50	1.4355e-46
chr14	93475648	93476273	-3.50263	4.41472	9.82915e-50	1.6771e-46
chr14	65173362	65173977	-3.73033	4.2167	1.05743e-49	1.79068e-46
chr7	149416998	149418424	-3.04601	4.65404	1.06957e-49	1.79771e-46
chr2	75060702	75062783	-3.45227	4.39201	1.15067e-49	1.91969e-46
chr6	10315837	10317212	-3.51897	4.29349	1.20872e-49	2.00173e-46
chr1	204839202	204840277	-3.05345	4.81043	1.22628e-49	2.00847e-46
chr11	124812319	124813770	-3.1837	4.63085	1.23063e-49	2.00847e-46
chr1	32308017	32309492	-3.17917	4.61885	1.41811e-49	2.2978e-46
chr2	208633760	208635199	-2.66717	5.39053	1.48392e-49	2.38725e-46
chr4	145566362	145568401	-2.73208	5.50516	1.56905e-49	2.5063e-46
chr4	41367592	41368264	-3.50996	4.17096	1.59193e-49	2.52495e-46
chr4	26219336	26220694	-3.46056	4.31817	1.60582e-49	2.52916e-46
chr3	45624285	45625534	-3.04605	4.73095	1.70505e-49	2.6668e-46
chr2	71818830	71819978	-3.4773	4.38018	1.87675e-49	2.91511e-46
chr1	44965821	44968026	-3.88457	5.5727	1.94118e-49	2.99454e-46
chr5	172984038	172984629	-4.17243	3.90469	1.99616e-49	3.0584e-46
chr19	290411	291929	-3.88358	4.29565	2.01177e-49	3.06149e-46
chr18	13565153	13566284	-3.11961	5.27764	2.04394e-49	3.08957e-46
chr1	156357696	156358855	-3.18181	4.80257	2.081e-49	3.12461e-46
chr11	124804758	124806411	-3.46159	4.73648	2.13154e-49	3.17931e-46
chr8	1968712	1970270	-2.99232	5.40075	2.16158e-49	3.20291e-46
chr5	173930348	173931285	-3.66381	3.97085	2.26529e-49	3.33465e-46
chr20	56015580	56016726	-2.94855	4.67739	2.53929e-49	3.71371e-46
chr9	131152865	131154164	-3.42687	4.75502	2.60592e-49	3.78657e-46
chr5	142064139	142066350	-2.32639	5.83947	2.71725e-49	3.92303e-46
chr8	61316680	61318157	-3.50904	4.76322	2.80316e-49	4.02128e-46
chr9	139406365	139407170	-3.72712	4.15504	3.17999e-49	4.53299e-46
chr11	65058797	65060198	-3.83007	4.93755	3.22458e-49	4.56765e-46
chr22	50431217	50432311	-3.68333	4.47184	3.70105e-49	5.20981e-46
chr20	47272715	47274095	-3.7979	5.50798	3.73522e-49	5.22524e-46
chr9	22008565	22009779	-3.12697	4.76244	3.88381e-49	5.39957e-46
chr1	87875974	87877292	-2.91246	4.60425	3.9728e-49	5.48942e-46
chr3	42773557	42774785	-3.82158	4.86552	4.02056e-49	5.52152e-46
chr21	44579029	44580424	-2.95535	4.84104	4.23077e-49	5.775e-46
chr11	61516848	61517782	-3.86385	4.99725	4.29574e-49	5.82836e-46
chr5	179596423	179598122	-2.83636	5.09376	4.3803e-49	5.90539e-46
chr16	57304124	57305245	-3.85868	4.69199	4.40496e-49	5.90539e-46
chr9	84440774	84442079	-3.00931	4.61135	4.43497e-49	5.91044e-46
chr15	87459719	87461138	-2.76529	5.03819	4.61705e-49	6.11691e-46
chr2	9066184	9067337	-3.62004	4.36374	5.19654e-49	6.8444e-46
chr2	21478787	21479507	-4.15922	3.71347	5.2697e-49	6.86051e-46
chr5	151073204	151074176	-3.7455	4.11035	5.24803e-49	6.86051e-46
chr14	70446592	70447935	-3.66439	4.13258	5.60568e-49	7.25597e-46
chr17	5987353	5988384	-3.73683	4.40232	6.68611e-49	8.60502e-46
chr16	8957256	8958201	-3.20165	4.82092	6.81967e-49	8.72705e-46
chr2	131581843	131583717	-3.0627	4.96844	6.9803e-49	8.88213e-46
chr1	160038898	160040707	-2.6127	5.50368	7.28062e-49	9.21223e-46
chr3	58281650	58282921	-2.94598	4.60053	7.35298e-49	9.25182e-46
chr10	134587882	134589308	-3.55707	5.68448	7.5004e-49	9.38488e-46
chr1	44997533	44999057	-3.66967	4.0923	8.29155e-49	1.03175e-45
chr14	65696262	65697591	-3.06517	4.46685	8.79316e-49	1.08815e-45
chr1	205487598	205488953	-3.83519	5.45348	9.16188e-49	1.12759e-45
chr3	149375227	149376758	-2.72688	4.72926	9.69076e-49	1.1862e-45
chr20	47284441	47285691	-3.25973	4.12795	9.75977e-49	1.18819e-45
chr3	160166683	160168296	-3.01459	4.8003	1.00474e-48	1.21662e-45
chr1	48959395	48960709	-2.96051	4.70346	1.03731e-48	1.24934e-45
chr9	19126897	19128239	-3.13196	4.28175	1.05267e-48	1.2611e-45
chr1	144009496	144010488	-2.66751	5.14556	1.06701e-48	1.27152e-45
chr11	68924054	68925676	-2.48913	5.36896	1.09032e-48	1.29246e-45
chr20	36914930	36916211	-3.62296	4.44438	1.21726e-48	1.43538e-45
chr1	201738892	201740297	-3.42066	4.8013	1.24672e-48	1.46246e-45
chr1	153900730	153902748	-3.03715	4.71827	1.28409e-48	1.49849e-45
chr4	152637924	152639203	-3.05403	4.3657	1.53525e-48	1.78235e-45
chr10	43867936	43869229	-3.79577	4.97502	1.63331e-48	1.88648e-45
chr11	131148065	131149165	-3.64183	4.09751	1.70959e-48	1.9645e-45
chr2	240076822	240078054	-3.31166	4.49274	1.75653e-48	2.00819e-45
chr10	135148297	135150741	2.68591	5.01647	1.88191e-48	2.14067e-45
chr1	205645685	205646263	-3.919	3.72445	1.97071e-48	2.23042e-45
chr11	6432010	6433376	-2.4812	5.50133	1.99312e-48	2.23334e-45
chr17	80695757	80696742	-3.21715	4.51648	1.99184e-48	2.23334e-45
chr18	3449899	3450884	-3.33981	4.13796	2.01171e-48	2.24301e-45
chr9	140088659	140089487	-3.66369	4.42365	2.11367e-48	2.34508e-45
chr8	25041574	25043553	-3.07303	4.80641	2.17288e-48	2.38726e-45
chr17	76123256	76124617	-3.7012	5.18202	2.17041e-48	2.38726e-45
chr17	72240666	72242388	-3.9822	5.64915	2.19495e-48	2.39979e-45
chr12	29218476	29219544	-3.37722	4.26339	2.37999e-48	2.58953e-45
chr20	31054054	31054869	-3.32851	4.45077	2.54735e-48	2.73203e-45
chr6	166710867	166711803	-4.12667	4.5905	2.5434e-48	2.73203e-45
chr10	124090648	124092372	-3.47711	4.43398	2.52385e-48	2.73203e-45
chr14	104015240	104016661	-2.64322	5.30892	2.62547e-48	2.80248e-45
chr11	67182484	67183258	-3.29234	4.29505	2.67011e-48	2.83668e-45
chr2	48641842	48643038	-2.762	4.79483	2.70863e-48	2.86409e-45
chr2	218807420	218809068	-3.16453	5.06247	2.74145e-48	2.88525e-45
chr16	88849746	88852222	-2.83382	4.60038	3.06605e-48	3.21186e-45
chr2	131626694	131628094	-3.45732	4.85387	3.12784e-48	3.26142e-45
chr7	124404715	124406585	-2.30824	5.7486	3.28563e-48	3.41017e-45
chr2	21486248	21486941	-3.5667	4.00234	3.71365e-48	3.83672e-45
chr2	159579310	159580623	-3.71262	5.4255	3.7905e-48	3.86391e-45
chr11	119245581	119247605	-3.24123	5.83029	3.79143e-48	3.86391e-45
chr17	72762888	72763828	-3.40363	4.27417	3.78032e-48	3.86391e-45
chr3	194477265	194478759	-2.8043	5.29436	3.98145e-48	4.03929e-45
chr7	34908064	34909342	-3.36033	4.34912	4.13388e-48	4.17513e-45
chr12	51755444	51756646	-3.65019	4.22738	4.17738e-48	4.20023e-45
chr11	727997	730198	-3.26419	5.34286	4.29223e-48	4.29652e-45
chr10	126412774	126413880	-3.52391	4.7071	4.37418e-48	4.35918e-45
chr1	202098756	202100380	-2.58971	5.77864	4.96991e-48	4.93105e-45
chr3	183517878	183518792	-3.61661	4.03348	5.10441e-48	5.04229e-45
chr3	59559295	59560239	-3.95775	3.69384	5.98779e-48	5.88909e-45
chr6	110736070	110737324	-3.1316	4.35546	6.34284e-48	6.21115e-45
chr19	39896979	39897704	-3.58962	3.93097	6.78537e-48	6.58722e-45
chr7	105698656	105699831	-2.63948	5.07019	6.75986e-48	6.58722e-45
chr20	52644745	52646075	-3.74962	4.16883	6.857e-48	6.62819e-45
chr15	31214971	31216194	-2.8784	5.05855	7.08389e-48	6.81824e-45
chr16	11651287	11652602	-3.36592	4.13489	7.21986e-48	6.91955e-45
chr7	2720507	2722309	-2.50037	5.38395	8.27462e-48	7.89683e-45
chr17	73503741	73505233	-2.98559	5.06544	8.50628e-48	8.08365e-45
chr9	92050739	92052190	-2.799	5.11574	9.11208e-48	8.62298e-45
chr1	43847225	43848920	-2.81209	5.04024	9.81358e-48	9.24797e-45
chr12	48130554	48131673	-2.6882	4.85731	1.00777e-47	9.4573e-45
chr2	219609978	219611546	-3.49724	4.85281	1.0347e-47	9.66971e-45
chr4	13785293	13786464	-3.26054	4.36319	1.05607e-47	9.78819e-45
chr10	126360012	126361360	-2.82505	5.03615	1.05556e-47	9.78819e-45
chr20	55970511	55971100	-3.37356	4.08974	1.07946e-47	9.96399e-45
chr2	240386512	240387850	-3.3854	4.27118	1.11996e-47	1.02956e-44
chr17	10026752	10028001	-3.06983	4.71468	1.14634e-47	1.04953e-44
chr20	21486139	21487312	-3.26182	4.4811	1.18518e-47	1.0807e-44
chr16	55536517	55537552	-3.22364	4.33268	1.19008e-47	1.08079e-44
chr1	100816739	100818961	-2.50497	5.68512	1.21221e-47	1.09646e-44
chr13	34207823	34209292	-3.28129	4.33866	1.24913e-47	1.12534e-44
chr11	102322431	102323958	-2.88734	4.79413	1.36109e-47	1.22132e-44
chr3	141086715	141087830	-3.06774	4.45958	1.37716e-47	1.23084e-44
chr3	50306038	50306702	-3.75368	3.97205	1.41083e-47	1.25595e-44
chr17	72333184	72334649	-3.84589	4.75421	1.60973e-47	1.42737e-44
chr20	21081784	21083182	-3.40497	4.30972	1.86995e-47	1.6516e-44
chr3	183536290	183537189	-2.64531	4.79036	1.98568e-47	1.74697e-44
chr4	58276092	58277177	-3.8105	3.92267	2.14004e-47	1.87545e-44
chr8	140851591	140852628	-3.11783	4.23684	2.29255e-47	2.00132e-44
chr7	21985006	21985987	-2.89634	4.3209	2.40757e-47	2.09361e-44
chr9	139494183	139494994	-3.55416	3.96824	2.43539e-47	2.10966e-44
chr19	2380803	2381871	-3.61826	4.19933	2.49335e-47	2.15159e-44
chr5	1552493	1553544	-2.63539	4.79725	2.5964e-47	2.23196e-44
chr8	143170547	143171973	-3.59371	4.66571	2.83187e-47	2.42464e-44
chr12	56476249	56477227	-4.10738	4.96141	2.84207e-47	2.42464e-44
chr16	56585721	56586653	-3.43823	3.96443	2.88914e-47	2.4555e-44
chr2	48431910	48433142	-3.77146	4.68853	2.93523e-47	2.47598e-44
chr15	30293675	30294445	-3.73836	3.83938	2.92681e-47	2.47598e-44
chr9	129037673	129039172	-3.52555	4.12441	2.99462e-47	2.51666e-44
chr9	131173726	131175049	-2.92336	4.83545	3.09816e-47	2.58438e-44
chr15	65133016	65134307	-3.68134	5.04813	3.09207e-47	2.58438e-44
chr2	16209663	16211175	-3.9729	5.27576	3.11177e-47	2.58615e-44
chr1	95268672	95269925	-3.40494	4.31499	3.21616e-47	2.66308e-44
chr7	142983255	142983948	-3.87171	4.05549	3.25674e-47	2.68681e-44
chr2	120128612	120129347	-3.87446	3.75056	3.33201e-47	2.73522e-44
chr1	229365255	229366462	-3.5578	5.02362	3.33971e-47	2.73522e-44
chr21	34442102	34444070	-3.10187	5.0832	3.36471e-47	2.74571e-44
chr22	49315892	49317751	-4.03956	4.86544	3.56184e-47	2.89608e-44
chr3	8019444	8020579	-3.67573	4.16512	3.6732e-47	2.97588e-44
chr2	128409332	128410169	-3.51847	3.99668	3.75281e-47	3.02949e-44
chr9	79507932	79508969	-3.31783	4.26265	4.44914e-47	3.57878e-44
chr5	114906860	114907884	-2.94223	4.3352	4.67904e-47	3.75031e-44
chr13	27565417	27566685	-3.69986	4.14536	4.71643e-47	3.76687e-44
chr1	204446275	204447201	-3.58203	4.18618	4.92741e-47	3.90766e-44
chr9	139917930	139918481	-3.46138	4.19888	4.91928e-47	3.90766e-44
chr8	12957472	12958640	-3.29997	4.2722	5.06876e-47	4.00565e-44
chr14	23340256	23342128	-2.47343	5.16477	5.10676e-47	4.02157e-44
chr15	68971972	68972979	-3.2239	4.31296	5.34131e-47	4.19163e-44
chr19	54931258	54932657	-2.31962	6.06882	5.4159e-47	4.23541e-44
chr2	70780291	70781592	-2.48732	5.32381	5.54461e-47	4.32106e-44
chr10	49805920	49807102	-2.91579	4.78626	5.61683e-47	4.36224e-44
chr19	11567682	11568548	-3.34405	4.29374	5.83606e-47	4.51693e-44
chr2	96439790	96441206	-3.58561	4.37063	6.19806e-47	4.78068e-44
chr13	27429025	27430683	-2.69098	4.85095	6.26786e-47	4.81802e-44
chr1	3630676	3631738	-3.48606	4.56318	6.71031e-47	5.12315e-44
chr16	57296657	57297768	-3.3834	4.28899	6.70753e-47	5.12315e-44
chr17	77892653	77894128	-3.04028	4.59227	6.96454e-47	5.29929e-44
chr8	22410018	22412750	-2.47512	6.2418	7.08108e-47	5.36982e-44
chr5	179604084	179605015	-3.18782	4.32457	7.16149e-47	5.39447e-44
chr7	47851440	47852851	-3.38059	4.24624	7.15298e-47	5.39447e-44
chr12	95008985	95010837	-3.18228	5.15643	8.3345e-47	6.23634e-44
chr14	35810370	35811904	-3.6843	5.44983	8.32651e-47	6.23634e-44
chr3	48777066	48778322	-2.66263	4.83842	8.67289e-47	6.46805e-44
chr16	1022069	1022931	-2.91019	4.67559	9.10734e-47	6.76964e-44
chr3	52062436	52063415	-3.47569	4.47314	9.25421e-47	6.85618e-44
chr19	7916592	7917596	-3.6846	4.81097	9.46642e-47	6.99041e-44
chr10	81168972	81170050	-4.13305	5.30717	1.08338e-46	7.97402e-44
chr17	31254001	31255550	-3.26821	4.57773	1.13716e-46	8.34257e-44
chr2	43232356	43233580	-3.19643	4.09919	1.17248e-46	8.5612e-44
chr6	163777283	163777877	-3.88064	3.75186	1.17578e-46	8.5612e-44
chr17	36587564	36588447	-3.57514	4.94614	1.17836e-46	8.5612e-44
chr5	53849404	53850097	-3.42315	3.73537	1.19664e-46	8.66605e-44
chr15	40361207	40362252	-3.07514	4.37268	1.50855e-46	1.08898e-43
chr1	201464835	201465403	-4.21231	3.50593	1.54182e-46	1.10945e-43
chr18	74764223	74765681	-2.81451	5.03003	1.71175e-46	1.2278e-43
chr4	159150331	159151527	-3.76181	4.57777	1.75137e-46	1.25223e-43
chr2	71802901	71804307	-3.72259	4.90493	1.80739e-46	1.28097e-43
chr9	130712661	130713694	-2.98657	4.83291	1.80863e-46	1.28097e-43
chr18	46366865	46368147	-2.91371	4.58908	1.79962e-46	1.28097e-43
chr4	38868950	38870527	-2.94041	4.63707	1.83982e-46	1.29897e-43
chr1	177279054	177280033	-3.59983	4.47842	2.04052e-46	1.43617e-43
chr19	35605495	35607057	-3.27065	5.28858	2.12776e-46	1.49291e-43
chr10	3513576	3515299	-2.7103	4.4398	2.3882e-46	1.67044e-43
chr10	126393070	126394720	-2.40917	5.04144	2.48185e-46	1.73057e-43
chr1	109841239	109843136	-2.44215	5.38053	2.51255e-46	1.74657e-43
chr17	55984277	55984907	-3.32844	4.09752	2.53263e-46	1.75511e-43
chr11	3021209	3023119	-2.9349	5.53971	2.56559e-46	1.7725e-43
chr11	63380899	63382199	-2.5046	5.02814	2.5829e-46	1.779e-43
chr1	233912658	233914237	-3.53293	4.01003	2.59341e-46	1.7808e-43
chr1	2884961	2886104	-3.91392	4.48135	2.6787e-46	1.83377e-43
chr22	31480544	31481990	-2.15303	5.60417	2.74723e-46	1.87498e-43
chr19	18200492	18201163	-3.75853	4.20935	2.77004e-46	1.88484e-43
chr18	64818301	64819205	-3.50388	3.90104	2.79139e-46	1.89364e-43
chr3	149888513	149889679	-2.86342	4.34579	2.87954e-46	1.94676e-43
chr7	95179105	95180163	-2.98719	4.30319	2.88697e-46	1.94676e-43
chr18	3397042	3398299	-3.79723	3.86912	3.14863e-46	2.11686e-43
chr1	25889903	25890757	-3.37756	4.9757	3.19579e-46	2.14218e-43
chr12	53718437	53719934	-2.35632	5.64362	3.29011e-46	2.19886e-43
chr15	101401340	101402848	-3.8108	4.67209	3.47092e-46	2.31284e-43
chr18	711319	713224	-2.71129	4.69532	3.59246e-46	2.38676e-43
chr1	4740882	4741860	-3.48482	4.0546	3.70585e-46	2.45485e-43
chr4	10297980	10299271	-3.29542	4.13917	3.79095e-46	2.50386e-43
chr10	126392060	126392816	-3.39772	4.0341	3.86948e-46	2.54826e-43
chr19	35597072	35597703	-4.01113	3.48466	4.17352e-46	2.74047e-43
chr9	131136290	131137275	-4.50172	4.43975	4.19414e-46	2.746e-43
chr14	65148476	65149659	-3.54393	4.61903	4.29527e-46	2.80407e-43
chr9	139919719	139920459	-2.48631	5.64211	4.33577e-46	2.82232e-43
chr8	9755491	9757044	2.78059	4.5923	4.36759e-46	2.83484e-43
chr1	44476354	44477390	-3.87407	4.77558	4.40315e-46	2.84971e-43
chr6	487581	488620	-3.81926	4.02633	4.56691e-46	2.94723e-43
chr20	47353835	47355500	-3.14431	4.2879	4.71648e-46	3.03505e-43
chr11	73693661	73695015	-2.34705	5.33732	4.84923e-46	3.11159e-43
chr8	49339748	49341368	-3.01987	4.22975	4.98012e-46	3.1865e-43
chr22	51151509	51153024	-2.76765	4.88841	5.05795e-46	3.22358e-43
chr1	15368950	15370112	-2.94832	4.53901	5.0667e-46	3.22358e-43
chr4	16068264	16069872	-3.21652	4.21726	5.12601e-46	3.25213e-43
chr10	29077061	29078255	-3.35932	4.04366	5.31658e-46	3.36356e-43
chr9	80742028	80743020	-3.20566	4.09331	5.5738e-46	3.51641e-43
chr9	139477452	139478589	-3.95347	4.49117	5.61204e-46	3.53065e-43
chr7	134374778	134376219	-2.56417	4.76539	5.79471e-46	3.63541e-43
chr20	42193095	42194748	-3.23734	4.774	5.87977e-46	3.66192e-43
chr3	134125065	134126522	-2.79501	4.75723	5.89729e-46	3.66192e-43
chr12	70951138	70952158	-2.44455	5.09473	5.86022e-46	3.66192e-43
chr15	31571870	31573298	-3.4251	5.16573	5.902e-46	3.66192e-43
chr11	124786753	124787822	-2.64966	4.35422	6.39207e-46	3.95509e-43
chr5	169322307	169323419	-3.38707	4.06555	6.5342e-46	4.02094e-43
chr18	44135008	44136074	-3.07529	4.42454	6.5318e-46	4.02094e-43
chr17	73865181	73866421	-3.00692	4.59286	6.55314e-46	4.02161e-43
chr15	42696343	42697494	-2.9784	4.4299	6.7326e-46	4.12052e-43
chr12	48134418	48135725	-2.46691	4.80397	7.1962e-46	4.39231e-43
chr2	42193649	42194896	-2.49081	4.56852	7.37562e-46	4.48966e-43
chr16	75281076	75281496	-3.35691	4.09561	7.40442e-46	4.49504e-43
chr10	86003889	86005432	-2.29789	5.37588	8.55899e-46	5.18199e-43
chr6	126069220	126071319	-3.25984	5.94973	8.62792e-46	5.20972e-43
chr10	7028743	7030113	-3.24732	4.78476	8.75612e-46	5.27299e-43
chr11	772216	773628	-2.56321	4.90547	9.0954e-46	5.46269e-43
chr17	75937837	75939205	-3.55905	4.4455	9.46459e-46	5.66931e-43
chr10	105459106	105460166	-3.04786	4.30494	9.54423e-46	5.68677e-43
chr13	57983078	57984203	-3.7789	3.96682	9.5301e-46	5.68677e-43
chr19	42916227	42917403	-3.44294	4.98334	9.80313e-46	5.82562e-43
chr15	102020130	102021069	-3.71352	4.31278	1.03168e-45	6.11472e-43
chr9	116298040	116299865	-3.26942	5.47398	1.12965e-45	6.67784e-43
chr6	159546883	159547944	-3.26533	4.26064	1.19395e-45	7.03944e-43
chr14	101003433	101004751	-2.92734	4.58633	1.22273e-45	7.19033e-43
chr11	2582662	2584000	-3.30668	4.75408	1.24063e-45	7.27659e-43
chr1	110446986	110447774	-3.58559	4.08464	1.24478e-45	7.28196e-43
chr2	47978965	47980820	-3.32895	4.43111	1.27652e-45	7.44829e-43
chr8	98271234	98272794	-2.9457	4.76461	1.37421e-45	7.99756e-43
chr1	1369216	1370184	-2.83636	4.48414	1.44286e-45	8.37546e-43
chr20	4802721	4804675	-2.749	5.5372	1.4618e-45	8.46359e-43
chr1	6093823	6095166	2.93104	4.42667	1.52202e-45	8.78965e-43
chr1	111097729	111099764	-2.2158	5.91388	1.52996e-45	8.7996e-43
chr16	1098389	1099244	-2.94318	4.50611	1.53156e-45	8.7996e-43
chr7	22147529	22148351	-3.80009	4.24951	1.55316e-45	8.90101e-43
chr1	32161746	32162209	-3.75244	3.5401	1.7164e-45	9.81158e-43
chr6	166719894	166722416	-2.9785	5.35833	1.74943e-45	9.97506e-43
chr1	120274741	120275853	-3.14104	4.16684	1.92273e-45	1.09355e-42
chr2	127900202	127902313	-3.03461	5.06821	1.92941e-45	1.09459e-42
chr7	37321161	37322195	-2.96488	4.25274	1.93939e-45	1.09749e-42
chr9	129060364	129061506	-3.65826	4.15195	1.98333e-45	1.11954e-42
chr2	96829803	96830947	-3.65185	4.24874	2.09224e-45	1.17806e-42
chr8	38614158	38615657	-2.57258	5.1687	2.19729e-45	1.23412e-42
chr9	98878182	98879492	-3.94264	5.19986	2.22091e-45	1.24429e-42
chr14	95826190	95827589	-3.74826	4.28182	2.23395e-45	1.24849e-42
chr10	45459375	45460102	-2.60642	4.83233	2.31305e-45	1.28314e-42
chr10	71254290	71255314	-3.86446	5.16457	2.3094e-45	1.28314e-42
chr12	110163607	110165602	-3.49478	5.44078	2.30281e-45	1.28314e-42
chr14	78455090	78456603	-3.35324	5.13719	2.34655e-45	1.29853e-42
chr3	23521157	23522263	-3.44903	4.32759	2.393e-45	1.32099e-42
chr20	43243785	43245622	-2.82507	5.12834	2.42771e-45	1.33687e-42
chr3	19189320	19190169	-3.01669	4.43194	2.49272e-45	1.36932e-42
chr5	14118593	14119523	-3.57893	4.02718	2.55984e-45	1.40277e-42
chr15	31598288	31599792	-2.49499	5.25597	2.62134e-45	1.43299e-42
chr15	71155528	71156558	-3.64499	4.37457	2.65767e-45	1.44933e-42
chr9	131145043	131146734	-2.9651	5.17319	2.70886e-45	1.47368e-42
chr3	184893051	184893837	-3.87019	3.68239	2.73922e-45	1.4866e-42
chr2	65057998	65059219	-3.31505	3.98813	2.94478e-45	1.59432e-42
chr19	42965559	42966889	-3.61082	4.01787	2.96105e-45	1.59928e-42
chr16	9270429	9271610	-3.85984	4.05674	3.01491e-45	1.62448e-42
chr8	139684438	139685889	-3.19276	4.11759	3.03465e-45	1.63121e-42
chr1	205216402	205217223	-2.8461	4.40762	3.08312e-45	1.65332e-42
chr17	77805089	77806660	-3.17158	4.15093	3.2762e-45	1.75269e-42
chr11	102473617	102474664	-3.64756	4.03237	3.39058e-45	1.80958e-42
chr3	139916619	139917551	-3.25639	3.91909	3.4391e-45	1.83114e-42
chr4	7296651	7298366	-2.40862	5.18257	3.47122e-45	1.84388e-42
chr20	1791265	1792603	-3.33504	3.91422	3.71151e-45	1.96688e-42
chr18	60356850	60358544	-2.91843	4.39417	3.72529e-45	1.96955e-42
chr2	232550573	232551170	-2.6687	4.55978	3.80974e-45	2.00948e-42
chr10	50395813	50396917	-3.62918	4.08639	4.1164e-45	2.16616e-42
chr10	102768550	102768934	-3.72797	3.4156	4.21432e-45	2.21252e-42
chr12	6721774	6723760	-2.0139	6.20227	4.48392e-45	2.34859e-42
chr16	19872958	19873825	-3.16635	4.49103	4.62257e-45	2.41559e-42
chr3	33187808	33189270	-2.84459	4.36422	4.64702e-45	2.42274e-42
chr1	25071265	25072587	-3.17313	5.39778	4.72066e-45	2.45545e-42
chr11	119846099	119847147	-2.72864	4.74643	5.49258e-45	2.85038e-42
chr1	112056152	112056806	-3.66195	3.74683	5.78818e-45	2.99554e-42
chr1	201520919	201521738	-3.30871	4.14555	5.7989e-45	2.99554e-42
chr10	122890644	122892412	-3.19503	4.38693	5.84654e-45	3.01324e-42
chr8	77584824	77585503	-3.51688	3.71417	6.03261e-45	3.09941e-42
chr9	129138565	129140506	-3.11628	5.53225	6.04125e-45	3.09941e-42
chr20	1808289	1809411	-3.95337	4.37576	6.14037e-45	3.1431e-42
chr5	36606251	36607134	-2.95984	4.07767	6.16826e-45	3.15022e-42
chr17	47467860	47468748	-3.56072	3.7578	6.62325e-45	3.37494e-42
chr17	73689528	73690476	-2.87602	4.64201	6.84082e-45	3.47793e-42
chr2	205139073	205140508	-3.00802	4.20756	6.96054e-45	3.53083e-42
chr1	149984421	149985155	-3.48272	3.75215	7.02824e-45	3.55716e-42
chr1	27830527	27832132	-2.59779	4.73725	7.09315e-45	3.58196e-42
chr11	36317446	36318410	-4.09788	4.241	7.53898e-45	3.79858e-42
chr21	48024707	48026590	-3.92733	5.34758	8.07842e-45	4.0613e-42
chr10	14613780	14614566	-3.94041	3.59943	8.10629e-45	4.06623e-42
chr11	82507964	82509345	-3.22713	4.07596	8.329e-45	4.16866e-42
chr7	8426937	8427894	-3.66331	4.03399	8.41111e-45	4.20043e-42
chr19	3493739	3495021	-2.91786	4.75182	8.50977e-45	4.23093e-42
chr9	133971067	133972693	-3.57918	4.61324	8.4967e-45	4.23093e-42
chr2	10425080	10426473	-2.614	4.90788	8.55632e-45	4.24471e-42
chr20	58202970	58203919	-2.98219	4.95387	8.76369e-45	4.31002e-42
chr4	185726418	185727709	-2.6865	4.51396	8.76453e-45	4.31002e-42
chr5	126633967	126635055	-3.23536	3.96356	8.764e-45	4.31002e-42
chr1	52048864	52049961	-3.82062	4.16855	8.71373e-45	4.31002e-42
chr1	60391997	60393304	-2.99305	4.00473	8.91535e-45	4.37464e-42
chr22	30969348	30971860	-2.35089	5.68848	9.01242e-45	4.41092e-42
chr10	25072814	25074073	-3.39699	4.02335	9.02846e-45	4.41092e-42
chr1	23132819	23134268	-2.70527	4.87453	9.15201e-45	4.4616e-42
chr8	130640250	130641567	-3.78623	4.36443	9.44359e-45	4.59381e-42
chr20	32922551	32923153	-4.02216	3.63371	9.48536e-45	4.60418e-42
chr21	40823448	40825264	-2.78924	4.45269	1.0281e-44	4.97965e-42
chr11	7694078	7695589	-2.92514	4.38416	1.0612e-44	5.12892e-42
chr14	21492762	21495046	-3.68061	5.99414	1.21002e-44	5.83567e-42
chr7	3794101	3795312	-3.20955	4.04938	1.25572e-44	6.04313e-42
chr1	201469123	201470126	-3.69737	4.37354	1.27211e-44	6.10896e-42
chr16	962001	963740	-3.68138	5.43644	1.31212e-44	6.28768e-42
chr22	41813748	41814650	-2.61511	4.52233	1.37373e-44	6.56899e-42
chr5	66563625	66565090	-2.45297	4.61361	1.43006e-44	6.82385e-42
chr3	10805594	10806883	-3.26509	4.15762	1.4455e-44	6.88291e-42
chr5	36662155	36663113	-3.81556	3.71076	1.46715e-44	6.97126e-42
chr16	19883324	19884110	-2.99918	4.06029	1.48631e-44	7.04744e-42
chr9	130733420	130734135	-2.8168	4.49355	1.49119e-44	7.05575e-42
chr1	230956094	230957400	-3.37891	4.24135	1.49983e-44	7.08176e-42
chr9	139949418	139950789	-3.23448	4.61282	1.50721e-44	7.10172e-42
chr12	22254381	22255601	-2.88611	4.02726	1.58518e-44	7.45348e-42
chr14	77772042	77774039	-2.34917	5.19789	1.68043e-44	7.88488e-42
chr9	129099857	129100828	-3.50812	4.08326	1.73645e-44	8.1308e-42
chr1	1234033	1234833	-2.95182	4.64195	1.783e-44	8.33144e-42
chr2	157197817	157199641	-2.2062	5.52581	1.84256e-44	8.59194e-42
chr6	128190293	128191654	-3.35343	4.06753	1.89525e-44	8.81936e-42
chr13	95619704	95621192	-3.28815	4.71164	1.89932e-44	8.82011e-42
chr5	4230461	4231700	-3.27173	3.89696	1.90814e-44	8.8428e-42
chr11	65190128	65190981	-2.60703	4.84885	1.91252e-44	8.84491e-42
chr13	95364792	95366063	-3.19059	3.95489	1.91709e-44	8.84786e-42
chr8	9007891	9009377	-2.85193	4.36995	1.93429e-44	8.90902e-42
chr3	139166701	139167579	-3.0087	4.1856	1.97387e-44	9.07275e-42
chr1	51442157	51444193	-2.87798	4.42144	1.98331e-44	9.09758e-42
chr9	21995018	21996120	-2.98165	4.14338	1.98986e-44	9.10905e-42
chr1	109805561	109807128	-2.10968	5.42147	2.14121e-44	9.78202e-42
chr7	965267	967282	-2.77299	5.15001	2.15963e-44	9.84621e-42
chr5	15499998	15501901	-2.70652	5.00698	2.18074e-44	9.92235e-42
chr20	20829336	20830348	-3.69595	3.58996	2.19196e-44	9.95333e-42
chr8	134279487	134280261	-3.12908	3.95257	2.19912e-44	9.96571e-42
chr4	56230768	56231545	-3.61793	3.94975	2.33998e-44	1.05828e-41
chr17	15165298	15166892	-2.35967	5.23705	2.40569e-44	1.08581e-41
chr5	172981446	172982782	-3.62578	4.21846	2.45315e-44	1.10502e-41
chr5	139166839	139168956	-2.01097	6.18899	2.64256e-44	1.18796e-41
chr17	30612743	30614044	-3.17847	4.31014	2.7235e-44	1.22191e-41
chr14	102810166	102811361	-2.98666	4.44714	2.75823e-44	1.23503e-41
chr11	3847678	3849210	-2.65172	5.14075	2.82097e-44	1.26062e-41
chr2	60521931	60523214	-3.41531	4.10963	2.83321e-44	1.26358e-41
chr10	134526876	134528837	-3.36996	5.39762	2.86503e-44	1.27274e-41
chr17	47479023	47480318	-3.64788	3.66085	2.86144e-44	1.27274e-41
chr5	43039601	43040249	-3.79852	3.16909	2.89199e-44	1.28218e-41
chr17	71337892	71339027	-2.60746	4.5737	2.95016e-44	1.3054e-41
chr15	68906791	68907822	-2.4721	5.22167	2.95902e-44	1.30676e-41
chr1	1368479	1369203	-3.16462	4.31809	3.06929e-44	1.3528e-41
chr15	75335209	75336849	-2.40511	5.16363	3.08173e-44	1.35563e-41
chr9	140086330	140086852	-3.69841	3.75198	3.20158e-44	1.4056e-41
chr11	1562161	1563634	-2.84528	4.36021	3.44158e-44	1.50803e-41
chr9	124513018	124513787	-3.20915	4.06347	3.57503e-44	1.56347e-41
chr1	44882722	44884119	-3.24445	4.41006	3.60089e-44	1.57173e-41
chr5	87245500	87247061	-2.84133	4.40895	3.66693e-44	1.59745e-41
chr1	201534383	201535708	-3.74402	4.60118	3.69767e-44	1.60774e-41
chr5	52284629	52286303	-2.44173	4.87184	3.7883e-44	1.64397e-41
chr2	37551420	37552655	-3.99363	3.78352	3.82281e-44	1.65576e-41
chr9	140032336	140033850	2.81734	4.35853	3.86378e-44	1.67029e-41
chr10	81197640	81198446	-3.49897	4.03541	3.95706e-44	1.70734e-41
chr3	126074506	126076974	-2.20193	5.80315	4.07421e-44	1.75452e-41
chr12	48171577	48172414	-2.30907	4.9143	4.14984e-44	1.78368e-41
chr8	26498186	26499624	-2.78612	4.89416	4.18561e-44	1.79563e-41
chr7	50708498	50710047	-3.29423	5.23957	4.62991e-44	1.98246e-41
chr11	44649089	44650106	-2.83899	4.58737	4.69855e-44	2.00803e-41
chr3	185761991	185763533	-2.59424	4.54785	4.98921e-44	2.12821e-41
chr4	2434458	2435896	-3.29269	4.27696	5.02569e-44	2.13972e-41
chr14	105964981	105966699	-3.84722	5.71522	5.23523e-44	2.22472e-41
chr12	810653	812015	-3.28972	4.03596	5.30986e-44	2.25219e-41
chr14	78304853	78306043	-3.15987	4.50426	5.3612e-44	2.26969e-41
chr6	163568711	163570646	-2.96326	4.936	5.48999e-44	2.31986e-41
chr21	44085750	44087580	-2.98866	4.31515	5.53424e-44	2.33418e-41
chr3	185927291	185928849	-2.25754	5.15571	5.61716e-44	2.36472e-41
chr12	124958849	124960091	-3.39622	4.82818	5.68082e-44	2.38706e-41
chr4	26209546	26210583	-3.67472	3.59908	5.80252e-44	2.43365e-41
chr7	69399158	69400008	-3.46282	3.8869	5.8365e-44	2.43882e-41
chr11	112567798	112568769	-3.33093	3.82998	5.82795e-44	2.43882e-41
chr2	43227080	43228339	-3.83076	4.86332	5.98596e-44	2.49664e-41
chr6	16159076	16160434	-3.64193	4.36152	6.10742e-44	2.5426e-41
chr8	61856556	61857938	-2.82055	4.5573	6.25264e-44	2.59825e-41
chr12	56475219	56475852	-3.74052	4.03393	6.35453e-44	2.63573e-41
chr2	46687220	46688429	-3.2836	4.12156	6.41636e-44	2.65648e-41
chr17	72209225	72210564	-2.67449	4.9394	6.57112e-44	2.71556e-41
chr22	39865481	39866731	-2.76762	5.05836	6.78706e-44	2.79966e-41
chr5	1326320	1329177	2.74769	5.78435	6.84831e-44	2.81976e-41
chr9	131078485	131079499	-3.40374	3.98656	6.91149e-44	2.84058e-41
chr2	71805821	71806504	-3.01869	4.00498	7.05629e-44	2.88989e-41
chr17	49449023	49450345	-2.34527	5.0548	7.05712e-44	2.88989e-41
chr10	73723231	73725243	-2.46208	4.8808	7.15235e-44	2.92357e-41
chr13	58207238	58208048	-2.99335	4.81202	7.21584e-44	2.94418e-41
chr2	218578084	218579776	-2.25983	5.29986	7.76695e-44	3.16331e-41
chr8	103906541	103907463	-3.34688	3.69968	7.79805e-44	3.17024e-41
chr1	203965193	203966734	-2.95877	4.55524	8.18939e-44	3.32334e-41
chr16	15765923	15767241	-3.80449	4.37876	8.60835e-44	3.48708e-41
chr1	116551083	116552321	-3.54883	4.26772	8.92991e-44	3.61084e-41
chr18	3449193	3449700	-3.8689	3.28299	9.03099e-44	3.64517e-41
chr1	201699426	201701119	-3.16993	4.99473	9.26488e-44	3.73289e-41
chr19	4867401	4868189	-3.31302	3.96235	9.39461e-44	3.77839e-41
chr16	56665849	56666729	-3.44897	3.61196	9.52174e-44	3.8227e-41
chr3	57050446	57052022	-2.93099	4.12459	9.71674e-44	3.89404e-41
chr4	55305855	55307305	-2.98703	3.9887	9.88239e-44	3.9534e-41
chr4	152279339	152280169	-3.72732	3.61673	1.0387e-43	4.14791e-41
chr20	21083292	21083879	-3.72945	3.59039	1.08039e-43	4.30673e-41
chr10	709657	710222	-3.16707	4.13259	1.09453e-43	4.3554e-41
chr11	117367716	117368976	-3.14166	4.28375	1.09973e-43	4.36838e-41
chr17	76233513	76234574	-3.11312	4.45821	1.11212e-43	4.4098e-41
chr21	38026174	38027902	-3.73494	4.38002	1.12571e-43	4.45587e-41
chr2	105118952	105120299	-2.91625	4.33032	1.13428e-43	4.4819e-41
chr2	215673553	215675076	-2.07982	5.77674	1.16845e-43	4.60883e-41
chr1	11707797	11709230	-2.46684	4.89406	1.19052e-43	4.68767e-41
chr10	102100623	102101433	-3.0974	4.33358	1.19416e-43	4.69379e-41
chr2	16796967	16797921	-2.66477	4.48496	1.29858e-43	5.09536e-41
chr18	10044899	10046171	-3.37634	3.88256	1.32192e-43	5.17791e-41
chr19	1388358	1389938	-2.80011	4.42966	1.35391e-43	5.29401e-41
chr19	4877705	4879111	-3.05321	5.07143	1.41844e-43	5.53672e-41
chr6	20096478	20097425	-3.60889	3.73629	1.5116e-43	5.89015e-41
chr2	43251646	43252697	-3.03505	3.77893	1.66813e-43	6.47768e-41
chr2	70792144	70793053	-3.84743	3.69591	1.66544e-43	6.47768e-41
chr2	95722333	95722923	-3.4705	3.68257	1.67153e-43	6.47969e-41
chr19	30166333	30167197	-3.04925	3.92602	1.72897e-43	6.69085e-41
chr5	31887007	31888458	-2.98444	4.76071	1.83559e-43	7.09126e-41
chr16	61895953	61897466	-2.66529	4.33905	1.84959e-43	7.13311e-41
chr2	10424231	10424997	-3.1736	4.02419	1.8608e-43	7.16409e-41
chr11	111320055	111321537	-3.49066	4.5419	1.86735e-43	7.17704e-41
chr2	31042912	31044174	-3.21486	3.88963	1.87997e-43	7.21321e-41
chr10	81141264	81142485	-3.30913	4.12372	1.9736e-43	7.55961e-41
chr9	34501528	34503364	-2.10295	5.56337	2.01531e-43	7.70623e-41
chr10	5900382	5901271	-3.34158	3.94581	2.04118e-43	7.79193e-41
chr13	114931665	114932763	-3.12296	3.94439	2.05539e-43	7.8329e-41
chr1	161168056	161168523	-3.26451	3.52243	2.07983e-43	7.91266e-41
chr7	75317100	75318570	-3.58629	4.52085	2.1056e-43	7.99721e-41
chr22	17915470	17916724	-3.56721	4.10912	2.15115e-43	8.15644e-41
chr6	7975139	7976519	-2.76139	4.55632	2.25273e-43	8.52726e-41
chr1	21979776	21980777	-2.84624	4.61296	2.30692e-43	8.71773e-41
chr10	102772264	102773219	-2.24379	4.88496	2.32847e-43	8.78085e-41
chr11	44054663	44055841	-3.71443	4.13696	2.33142e-43	8.78085e-41
chr11	82443383	82445266	-2.77865	4.84341	2.44299e-43	9.18568e-41
chr9	116754561	116755625	-2.87076	4.44517	2.62064e-43	9.83723e-41
chr9	694127	695563	-2.57054	4.70013	2.69836e-43	1.01121e-40
chr5	42811605	42812623	-3.30584	3.84998	2.71138e-43	1.0144e-40
chr17	73641934	73643628	-3.88165	4.82074	2.80013e-43	1.04587e-40
chr1	230992662	230993377	-3.1492	3.72026	2.82435e-43	1.05317e-40
chr7	381445	382708	-3.43365	4.52051	2.99054e-43	1.1133e-40
chr19	8219486	8220272	-2.99839	3.74588	3.01403e-43	1.12019e-40
chr6	35655772	35657204	-2.71775	4.60371	3.16083e-43	1.17281e-40
chr12	94959969	94960803	-3.24195	3.84863	3.16764e-43	1.17341e-40
chr19	17586286	17587127	-3.22618	4.08389	3.17289e-43	1.17342e-40
chr2	16153143	16155005	-2.51761	4.65673	3.21491e-43	1.18649e-40
chr4	89377807	89379068	-2.59467	4.33304	3.21876e-43	1.18649e-40
chr5	149880211	149880935	-3.06952	3.92993	3.30944e-43	1.21792e-40
chr11	117548339	117549202	-2.80174	4.30273	3.45623e-43	1.26987e-40
chr4	1028818	1030153	-2.72491	4.65158	3.49718e-43	1.28282e-40
chr12	6339119	6339485	-4.14254	3.01737	3.50288e-43	1.28282e-40
chr6	170574552	170575507	-3.51459	3.75594	3.5609e-43	1.29984e-40
chr8	17611930	17613024	-3.05761	3.90737	3.5604e-43	1.29984e-40
chr14	95766790	95768019	-3.31074	4.54911	3.60636e-43	1.31431e-40
chr14	105779164	105780027	-2.80259	4.27112	3.61948e-43	1.31544e-40
chr16	74807613	74809146	-2.91001	4.48312	3.62115e-43	1.31544e-40
chr16	57164494	57165997	-2.84066	4.69297	3.65909e-43	1.32708e-40
chr22	37942727	37943768	-3.14523	3.8959	3.67248e-43	1.3298e-40
chr19	45548728	45549951	-3.65909	4.70119	3.68036e-43	1.33051e-40
chr2	182756146	182757662	-1.9731	5.5965	3.72104e-43	1.33725e-40
chr20	19829641	19831260	-2.88522	4.26694	3.71772e-43	1.33725e-40
chr8	134498110	134499331	-2.39233	4.84608	3.72274e-43	1.33725e-40
chr16	117506	118876	-3.14151	4.19351	3.71455e-43	1.33725e-40
chr14	21270353	21271703	-2.89945	4.84176	3.83104e-43	1.37396e-40
chr6	82461301	82462692	-2.44368	4.62795	3.97906e-43	1.42477e-40
chr21	34397796	34398729	-4.21324	5.0613	3.99218e-43	1.42721e-40
chr19	8458513	8459133	-3.901	4.13224	4.13509e-43	1.47595e-40
chr9	135067962	135068994	-3.22693	3.85388	4.22215e-43	1.50464e-40
chr2	55360617	55361407	-3.33845	3.61408	4.43337e-43	1.57391e-40
chr20	21494557	21494869	-4.70357	2.99665	4.42592e-43	1.57391e-40
chr9	139239618	139240795	-2.3682	5.16859	4.43747e-43	1.57391e-40
chr5	115888749	115889855	-2.8867	4.32652	4.58442e-43	1.62347e-40
chr17	55969836	55971176	-2.70003	4.44977	4.59402e-43	1.62431e-40
chr19	2031928	2033096	-2.38577	4.40071	4.94299e-43	1.74496e-40
chr7	154572976	154573959	-3.21043	3.94516	5.04639e-43	1.77867e-40
chr1	204034000	204035629	-3.2262	4.18347	5.18688e-43	1.82534e-40
chr2	80681397	80682554	-2.90394	3.99459	5.3048e-43	1.86392e-40
chr2	128402946	128403928	-3.7937	4.39529	5.47755e-43	1.92162e-40
chr5	52382807	52384075	-3.03405	4.33868	5.60455e-43	1.96312e-40
chr2	19318943	19319981	-3.34363	3.68513	5.69468e-43	1.99159e-40
chr2	242751610	242752630	-2.97183	4.68589	5.93572e-43	2.07267e-40
chr11	63815345	63816163	-3.62324	5.33382	6.00506e-43	2.09364e-40
chr9	129069616	129070739	-3.49128	4.32563	6.20299e-43	2.1593e-40
chr4	154125298	154125789	-3.82036	3.43796	6.36658e-43	2.21283e-40
chr9	101732998	101734544	-2.61646	4.62066	6.45704e-43	2.24081e-40
chr10	73770855	73772086	-3.84291	4.5202	6.54016e-43	2.26616e-40
chr7	2145579	2147632	-2.81644	5.23604	6.57545e-43	2.27489e-40
chr3	72383976	72384990	-2.89619	4.15691	7.4974e-43	2.58988e-40
chr1	116975430	116976976	-3.13099	5.21531	7.55594e-43	2.60611e-40
chr3	170876436	170877595	-3.06409	4.38105	7.66606e-43	2.64004e-40
chr8	9192723	9193826	-3.33742	3.87606	7.92412e-43	2.72475e-40
chr4	1008176	1009329	-3.59623	4.60824	7.97478e-43	2.73799e-40
chr22	50360411	50361828	-2.7174	4.41012	8.02056e-43	2.74951e-40
chr12	5122300	5123383	-3.18563	3.75298	8.21228e-43	2.81096e-40
chr2	157190273	157191623	-2.20954	5.20464	8.33211e-43	2.84765e-40
chr2	29298574	29299692	-2.7863	4.33781	8.907e-43	3.03952e-40
chr12	110517206	110518226	-4.19154	3.73578	9.02232e-43	3.07421e-40
chr9	126978811	126980109	-2.99811	3.9044	9.1991e-43	3.12971e-40
chr15	81307729	81309115	-2.97371	3.97248	9.33791e-43	3.17214e-40
chr6	33713827	33715140	-3.89135	5.06012	9.77871e-43	3.31688e-40
chr6	39789320	39790160	-3.17504	3.80566	1.0051e-42	3.4041e-40
chr1	26946578	26948235	-2.12467	5.10834	1.06941e-42	3.61647e-40
chr17	66789682	66791468	-2.81838	4.27645	1.0755e-42	3.63162e-40
chr20	48671167	48672090	-3.42867	3.6994	1.08605e-42	3.66177e-40
chr13	36943652	36944744	-3.73084	4.00687	1.12729e-42	3.79514e-40
chr1	226971381	226972347	-3.36589	3.86849	1.19321e-42	4.01104e-40
chr2	170220030	170221416	-2.40718	4.6114	1.20725e-42	4.05219e-40
chr20	43331229	43332264	-3.12404	3.95201	1.21833e-42	4.08331e-40
chr12	125229882	125231375	-2.24414	4.90633	1.22169e-42	4.0885e-40
chr4	24666265	24667916	-3.23008	4.72744	1.2399e-42	4.14326e-40
chr11	46925097	46926020	-3.10459	4.85998	1.26285e-42	4.2137e-40
chr10	102130789	102131362	-3.19145	3.52258	1.27007e-42	4.23152e-40
chr6	108323610	108324657	-3.4092	3.65356	1.30783e-42	4.3509e-40
chr10	25246906	25248507	-2.69836	4.40761	1.33248e-42	4.41985e-40
chr18	18771297	18772333	-3.32132	3.89047	1.33102e-42	4.41985e-40
chr11	44614643	44615182	-3.48194	3.68833	1.39595e-42	4.62359e-40
chr2	202897527	202899070	-2.95497	4.10556	1.48705e-42	4.91808e-40
chr7	22893564	22894809	-2.99021	3.84939	1.50379e-42	4.96615e-40
chr21	16236080	16237643	-2.41852	4.71904	1.51215e-42	4.98643e-40
chr18	56696899	56697830	-3.24846	3.84204	1.5308e-42	5.04055e-40
chr19	4033945	4035385	-2.45354	4.95109	1.56047e-42	5.13077e-40
chr7	73786233	73787525	-2.49148	4.77221	1.56925e-42	5.1521e-40
chr2	95687578	95688434	-2.42457	4.51614	1.57287e-42	5.15647e-40
chr2	177052852	177053605	-3.91491	3.43506	1.5789e-42	5.16872e-40
chr1	230942366	230944292	-2.27718	5.36446	1.59115e-42	5.20127e-40
chr6	170595425	170596235	-3.24234	3.86886	1.62185e-42	5.29392e-40
chr19	2691926	2692325	-3.67393	3.22631	1.64324e-42	5.35599e-40
chr13	95360214	95360832	-4.31841	3.11752	1.68699e-42	5.49062e-40
chr3	188664712	188666665	-2.00877	5.64441	1.72683e-42	5.61219e-40
chr8	38814762	38815699	-3.18918	3.81097	1.73061e-42	5.61639e-40
chr16	67915567	67916813	-2.59622	4.75139	1.73499e-42	5.6225e-40
chr1	41919929	41920795	-2.91216	3.96223	1.82998e-42	5.92181e-40
chr1	3629379	3630139	-3.20847	3.87234	1.87294e-42	6.05211e-40
chr7	47366488	47368432	-3.32007	5.12492	1.89314e-42	6.0999e-40
chr8	40957818	40959080	-2.96698	3.95669	1.89163e-42	6.0999e-40
chr15	89192049	89193676	-3.24232	4.65549	1.90128e-42	6.11737e-40
chr17	73657161	73658136	-3.91583	3.69586	1.99819e-42	6.42e-40
chr19	46174035	46174650	-3.9116	3.28761	2.03113e-42	6.50726e-40
chr2	178128153	178130367	-1.82728	6.14346	2.02939e-42	6.50726e-40
chr16	70714965	70716319	-2.60433	5.07696	2.04419e-42	6.53981e-40
chr11	44655821	44656870	-3.48027	3.69406	2.07299e-42	6.62253e-40
chr8	22015495	22016423	-2.37374	5.1199	2.13463e-42	6.8098e-40
chr14	104008314	104009867	-2.78524	5.53991	2.25054e-42	7.1694e-40
chr10	48359064	48359478	-3.09337	3.72708	2.27902e-42	7.24988e-40
chr7	7466681	7467620	-2.82626	3.71868	2.40138e-42	7.62837e-40
chr12	26491632	26492705	-2.97381	4.01151	2.45132e-42	7.77605e-40
chr12	29607500	29608945	-3.42525	3.97322	2.48002e-42	7.85601e-40
chr20	30158003	30159092	-2.18806	4.68307	2.62036e-42	8.28893e-40
chr2	20784550	20785246	-3.36358	3.85715	2.64473e-42	8.35426e-40
chr5	171864664	171865852	-2.984	4.12666	2.71428e-42	8.56197e-40
chr15	29286692	29287776	-2.50393	4.66667	2.73204e-42	8.60592e-40
chr11	2749714	2750635	-3.89721	4.46391	2.79729e-42	8.79916e-40
chr3	152367712	152368449	-3.32708	3.86685	2.85208e-42	8.959e-40
chr9	131167396	131168060	-3.46979	3.72956	2.85722e-42	8.96263e-40
chr11	1781524	1782545	-2.95733	4.16125	2.89629e-42	9.05996e-40
chr17	27071950	27072864	-2.4698	4.96615	2.89306e-42	9.05996e-40
chr7	69278833	69279952	-2.59634	4.42306	2.92758e-42	9.14513e-40
chr22	38434269	38435005	-3.30862	4.28118	3.05439e-42	9.52805e-40
chr7	115956909	115957852	-3.31905	3.6755	3.15169e-42	9.81797e-40
chr11	7598208	7599488	-2.27992	5.03111	3.24656e-42	1.00995e-39
chr4	36333793	36334784	-3.31628	3.89054	3.32243e-42	1.03213e-39
chr1	83878491	83879959	-2.71507	4.34159	3.32973e-42	1.03297e-39
chr1	45041857	45042950	-3.60685	3.73461	3.36614e-42	1.04283e-39
chr1	32166557	32167695	-2.47387	4.51421	3.49093e-42	1.08001e-39
chr2	183416173	183417869	-2.79892	4.02165	3.51573e-42	1.08619e-39
chr3	72712029	72713333	-3.38472	3.90117	3.56212e-42	1.09901e-39
chr7	66133507	66134787	-2.93373	4.21485	3.58895e-42	1.10577e-39
chr5	9545964	9546897	-2.7466	4.25578	3.60399e-42	1.10889e-39
chr1	109418621	109420348	-2.10073	5.26683	3.63712e-42	1.11756e-39
chr21	34487886	34488903	-2.86384	4.07263	3.70635e-42	1.13728e-39
chr1	156216843	156218446	-2.10079	5.56927	3.77874e-42	1.15791e-39
chr1	23888538	23889205	-3.63082	3.46997	3.81282e-42	1.16677e-39
chr19	35809543	35810613	-3.81826	4.19406	4.17229e-42	1.27504e-39
chr4	15150882	15152475	-2.18201	5.00791	4.22578e-42	1.28789e-39
chr10	13957596	13958343	-3.0778	3.83407	4.22082e-42	1.28789e-39
chr11	131533141	131534127	-3.20848	3.99572	4.26688e-42	1.29866e-39
chr22	41635427	41637372	-3.64279	5.63539	4.33641e-42	1.31804e-39
chr20	4148353	4149115	-2.74271	4.04913	4.34763e-42	1.31967e-39
chr1	27396769	27398134	3.08703	3.85855	4.71908e-42	1.43049e-39
chr12	124853920	124854815	-2.41155	4.55911	4.88179e-42	1.47782e-39
chr5	132155656	132157977	-2.14232	5.45644	4.90644e-42	1.48329e-39
chr10	134551757	134552719	-3.57896	4.76164	4.96971e-42	1.50041e-39
chr15	89224644	89225850	-2.79559	4.1542	5.25807e-42	1.58534e-39
chr17	3416062	3417241	-2.71484	3.74698	5.30677e-42	1.59788e-39
chr17	60782642	60784124	-2.40758	4.50609	5.40534e-42	1.62539e-39
chr1	42083491	42084424	-2.93157	4.21005	5.42775e-42	1.62995e-39
chr10	73619782	73621053	-2.24084	4.72731	5.48703e-42	1.64556e-39
chr4	56229751	56230606	-3.29639	4.06737	5.5397e-42	1.65915e-39
chr17	5349842	5350698	-3.10127	3.72927	5.55235e-42	1.66073e-39
chr7	1485630	1486072	-2.84094	4.04746	5.59307e-42	1.67069e-39
chr6	30069464	30071568	-2.39854	4.59038	5.61434e-42	1.67482e-39
chr8	4940223	4941228	-3.79586	3.39063	5.65142e-42	1.68365e-39
chr9	112394751	112395928	-3.48295	3.94057	5.6749e-42	1.68841e-39
chr1	228336959	228339381	-2.16518	5.62909	5.79637e-42	1.72228e-39
chr9	98810528	98812510	-3.60427	4.88175	5.82007e-42	1.72704e-39
chr8	124728534	124729261	-3.56874	3.58598	5.96182e-42	1.76678e-39
chr1	201481050	201481910	-3.03418	3.95743	6.03135e-42	1.78503e-39
chr19	35598194	35598763	-4.2313	3.32531	6.09617e-42	1.80185e-39
chr19	35781359	35783249	-4.05288	5.73796	6.11346e-42	1.80459e-39
chr1	1363277	1363661	-3.46706	3.51948	6.17935e-42	1.82165e-39
chr2	232545559	232546194	-2.92391	3.98112	6.73185e-42	1.98194e-39
chr3	30722154	30723804	-3.50416	4.62811	6.82777e-42	2.00755e-39
chr1	182082969	182084279	-2.75538	4.30575	7.07475e-42	2.07746e-39
chr5	138088128	138089927	-3.12591	3.86322	7.23403e-42	2.12146e-39
chr5	36692732	36693617	-3.00957	4.07788	7.55635e-42	2.21311e-39
chr8	1827822	1830024	-2.74192	4.80789	7.60543e-42	2.22459e-39
chr20	62723111	62724337	2.75271	4.05412	7.67258e-42	2.24132e-39
chr2	11989483	11990719	-3.55153	4.05446	7.81684e-42	2.27219e-39
chr7	28793422	28794495	-2.62505	4.42059	7.80332e-42	2.27219e-39
chr9	73094863	73096163	-2.65694	4.38441	7.81862e-42	2.27219e-39
chr1	2899015	2900201	-3.03609	3.96073	7.79131e-42	2.27219e-39
chr8	116791152	116792365	-3.6184	4.18401	7.93619e-42	2.30339e-39
chr6	154830390	154832237	-2.17032	5.29602	8.05492e-42	2.33484e-39
chr3	42780911	42781763	-3.93117	3.76702	8.58062e-42	2.48402e-39
chr12	51317997	51319418	-2.6067	4.24587	8.69785e-42	2.51473e-39
chr5	92313386	92314529	-2.69271	4.01713	8.9596e-42	2.58708e-39
chr2	86023386	86024704	-3.36115	4.78194	8.97159e-42	2.58723e-39
chr20	61448338	61450201	-2.82098	4.99354	9.15607e-42	2.63705e-39
chr17	15134936	15136256	-3.74902	4.12133	9.3131e-42	2.67886e-39
chr9	37433722	37434485	-2.58432	4.2398	9.49388e-42	2.72737e-39
chr19	46802097	46802723	-3.07056	3.4024	1.00222e-41	2.87547e-39
chr3	150067248	150068261	-3.46327	3.82525	1.0113e-41	2.89783e-39
chr9	136391662	136393155	-2.8688	4.50536	1.04715e-41	2.99674e-39
chr2	159583332	159583938	-2.9939	3.87487	1.05142e-41	3.00455e-39
chr1	17436182	17436982	-3.43467	3.84615	1.05254e-41	3.00455e-39
chr20	49031633	49032753	-2.96252	4.43221	1.05931e-41	3.02004e-39
chr1	32160151	32161687	-3.24006	4.81181	1.08011e-41	3.07545e-39
chr1	205217948	205219101	-2.71123	4.39031	1.0908e-41	3.10197e-39
chr22	38445851	38447231	-3.32521	5.1594	1.12622e-41	3.19865e-39
chr6	34482308	34483348	2.56638	4.35981	1.24302e-41	3.52594e-39
chr1	43736992	43738276	-3.02712	3.96892	1.26168e-41	3.57436e-39
chr8	3326536	3327431	-3.16862	3.71207	1.34826e-41	3.81486e-39
chr2	95723061	95723861	-3.9921	4.42852	1.3586e-41	3.83447e-39
chr17	19220133	19221360	-2.54273	5.15281	1.35732e-41	3.83447e-39
chr3	10231273	10231705	-3.91654	3.32609	1.3778e-41	3.88379e-39
chr2	219156297	219157475	-2.53002	4.35894	1.41626e-41	3.98467e-39
chr4	7468411	7469494	-3.24204	4.25976	1.41712e-41	3.98467e-39
chr15	32962196	32963172	-2.98075	4.01335	1.42334e-41	3.99714e-39
chr3	8540799	8541424	-3.41412	3.5346	1.49463e-41	4.19214e-39
chr6	150325815	150326879	-3.10483	3.70328	1.53055e-41	4.28754e-39
chr19	1881411	1882732	-2.79653	4.53068	1.62525e-41	4.54715e-39
chr6	132443471	132445183	-2.8597	4.14963	1.64897e-41	4.6021e-39
chr10	440034	441238	-2.53823	5.2833	1.64804e-41	4.6021e-39
chr9	21993883	21994962	-3.16058	4.1407	1.6819e-41	4.68819e-39
chr7	134938492	134939731	-2.32749	4.89334	1.70502e-41	4.74676e-39
chr3	160181961	160182675	-3.50342	3.50856	1.73389e-41	4.82118e-39
chr20	47413637	47414507	-3.50987	4.07002	1.80294e-41	5.00698e-39
chr6	82604435	82605197	-2.68194	4.27941	1.81402e-41	5.03156e-39
chr1	204236057	204237020	-3.09651	3.78274	1.85266e-41	5.13242e-39
chr5	43017342	43018688	-3.93744	3.86286	1.88979e-41	5.22885e-39
chr2	20781960	20782876	-3.88046	4.62073	1.90343e-41	5.25873e-39
chr4	122617276	122619223	-2.01474	5.34506	1.90526e-41	5.25873e-39
chr6	168083568	168084363	-2.58654	3.92325	1.94185e-41	5.35315e-39
chr2	61897535	61899485	-2.88448	4.34277	2.00623e-41	5.52388e-39
chr2	95739555	95740365	-4.19067	4.14262	2.05369e-41	5.64765e-39
chr17	70610719	70612020	-2.9766	3.99343	2.08118e-41	5.71627e-39
chr6	146864291	146865756	-2.34657	4.81618	2.19298e-41	6.016e-39
chr17	27911401	27911870	-3.34915	3.34485	2.21217e-41	6.06127e-39
chr9	71810480	71811212	-3.4893	3.53088	2.23882e-41	6.12683e-39
chr21	32844188	32845419	-2.89506	4.37509	2.39424e-41	6.54421e-39
chr3	182082005	182083273	-2.85547	3.81975	2.40133e-41	6.55563e-39
chr5	146464110	146464742	-3.88973	3.83065	2.48502e-41	6.77588e-39
chr13	34184488	34186005	-2.99271	4.6475	2.5101e-41	6.83601e-39
chr22	35931524	35932601	-2.9294	4.07688	2.54413e-41	6.92032e-39
chr9	14395318	14396153	-2.88142	3.99855	2.58488e-41	7.02268e-39
chr2	127875478	127876505	-3.71522	4.09828	2.60296e-41	7.06326e-39
chr3	101450774	101451872	-3.10007	3.84431	2.65366e-41	7.19218e-39
chr12	125938084	125939163	-2.56871	4.2932	2.67704e-41	7.24683e-39
chr11	34567692	34568864	-3.22236	3.68408	2.74806e-41	7.43016e-39
chr6	109639569	109640337	-3.24114	3.81269	2.82223e-41	7.62153e-39
chr6	23027170	23028152	-3.07181	3.73889	2.82777e-41	7.62736e-39
chr11	66679948	66680868	-3.63859	3.87533	3.10211e-41	8.35733e-39
chr11	62379711	62381356	-2.24817	5.15902	3.16642e-41	8.5204e-39
chr7	17029235	17030099	-3.22281	3.71011	3.19432e-41	8.5852e-39
chr8	143174456	143175142	-3.26919	3.77502	3.28109e-41	8.79742e-39
chr12	27705840	27706583	-2.70551	4.2125	3.27891e-41	8.79742e-39
chr19	10337122	10338633	-3.70865	5.13566	3.33595e-41	8.93387e-39
chr2	43284007	43285104	-2.83828	4.26929	3.43731e-41	9.1944e-39
chr6	41673554	41674466	-2.60151	4.71858	3.5756e-41	9.54165e-39
chr11	82700078	82701447	-2.86268	4.72388	3.57271e-41	9.54165e-39
chr20	62313310	62314390	2.86278	3.82189	3.68297e-41	9.81653e-39
chr8	24812709	24814450	2.53833	4.40321	3.73657e-41	9.94763e-39
chr10	28965683	28967700	-2.16344	5.37936	3.80995e-41	1.0131e-38
chr8	123792326	123793953	-2.05321	5.18401	4.06282e-41	1.07907e-38
chr3	11683952	11685038	-2.44403	4.54833	4.07868e-41	1.082e-38
chr3	185917902	185919190	-2.94324	3.89426	4.09197e-41	1.08425e-38
chr11	63277485	63278735	-2.84514	4.08908	4.17621e-41	1.10527e-38
chr2	158181932	158182750	-3.2421	3.79852	4.20453e-41	1.11016e-38
chr5	172086624	172087786	-2.67352	4.32034	4.20071e-41	1.11016e-38
chr13	20701675	20702993	-2.81776	4.11111	4.40785e-41	1.16248e-38
chr11	7672395	7673534	-3.56875	4.13448	4.56069e-41	1.20138e-38
chr11	122083733	122084447	-4.08466	3.87777	4.57864e-41	1.2047e-38
chr17	56604727	56605959	-2.68177	4.97782	4.90851e-41	1.28999e-38
chr1	33847874	33849036	-2.80998	4.20459	5.09399e-41	1.33717e-38
chr2	159823980	159826478	-1.95707	5.68865	5.12314e-41	1.34326e-38
chr1	151811670	151813317	-2.07137	5.27935	5.25958e-41	1.37707e-38
chr17	4761338	4762116	-3.22381	3.67593	5.26432e-41	1.37707e-38
chr7	2147912	2148884	-2.86992	4.21775	5.40654e-41	1.41263e-38
chr1	221508076	221509632	-3.13151	4.37616	5.43528e-41	1.41849e-38
chr11	2611968	2613286	-2.90292	4.11738	5.6908e-41	1.48346e-38
chr2	232547989	232548536	-2.68987	4.01834	5.7803e-41	1.50505e-38
chr2	219890231	219891868	-3.01838	4.38273	5.8207e-41	1.51382e-38
chr8	1693628	1695365	-2.30681	4.45893	5.93018e-41	1.54051e-38
chr2	175546359	175548514	-2.38933	4.71108	5.98005e-41	1.55168e-38
chr17	7348363	7349263	-3.74368	3.33939	6.04967e-41	1.56794e-38
chr2	127830025	127831228	-2.18985	5.32974	6.16603e-41	1.59626e-38
chr19	29995312	29996503	-3.6208	5.26248	6.3555e-41	1.64342e-38
chr14	102881256	102882474	-3.38905	4.6722	6.51161e-41	1.68186e-38
chr3	117469602	117471486	-2.43028	4.46663	6.52365e-41	1.68303e-38
chr1	36668959	36670001	-3.05447	3.72942	6.6572e-41	1.71552e-38
chr3	50297174	50298733	-1.96797	5.91905	6.74323e-41	1.73571e-38
chr11	47205897	47208149	-2.4177	5.32323	6.9189e-41	1.77889e-38
chr4	186455931	186456920	-3.26255	3.67455	7.03418e-41	1.80647e-38
chr3	58272889	58274496	-2.62764	4.19012	7.50911e-41	1.92624e-38
chr4	6963618	6965266	-2.93654	4.66896	7.57061e-41	1.93981e-38
chr2	43248486	43249713	-3.6493	4.23047	7.73667e-41	1.9801e-38
chr11	64454147	64456561	-1.90139	5.96402	7.96823e-41	2.03705e-38
chr5	154327063	154327894	-3.31799	3.46444	8.04311e-41	2.05386e-38
chr3	39501955	39502546	-3.82031	3.36066	8.47499e-41	2.1617e-38
chr12	110510758	110512286	-2.12249	5.04794	8.73425e-41	2.22531e-38
chr22	45620221	45622258	-1.98397	5.67769	8.99361e-41	2.2888e-38
chr19	7559052	7560032	-3.25927	4.32272	9.01506e-41	2.29167e-38
chr12	65339655	65340741	-2.4911	4.57078	9.21864e-41	2.34078e-38
chr11	10511558	10513018	-2.77511	4.28251	1.00074e-40	2.5382e-38
chr14	99059182	99060853	-3.9626	4.93969	1.00232e-40	2.53934e-38
chr17	29742891	29744191	-2.95082	5.05191	1.05817e-40	2.67783e-38
chr2	197937764	197939333	-3.05312	3.96902	1.07367e-40	2.714e-38
chr2	35055939	35056818	-3.38218	3.75029	1.08951e-40	2.75095e-38
chr2	58134257	58135392	-3.21703	3.72067	1.10064e-40	2.77594e-38
chr17	76892372	76893047	-3.32587	4.18347	1.1109e-40	2.79868e-38
chr2	55350930	55351473	-4.13317	3.13033	1.11967e-40	2.81762e-38
chr22	18916512	18917682	-2.25653	5.08851	1.12689e-40	2.83264e-38
chr5	81642362	81643739	-2.50745	4.28012	1.1299e-40	2.83702e-38
chr10	73735109	73736110	-2.69523	4.3033	1.13167e-40	2.8383e-38
chr19	12163270	12164149	-3.10018	3.62077	1.14543e-40	2.86963e-38
chr9	129128866	129130216	-2.58926	4.03991	1.15022e-40	2.87842e-38
chr6	4608730	4609469	-3.07246	3.80026	1.16973e-40	2.92399e-38
chr1	182360041	182361627	-2.04436	5.75835	1.18487e-40	2.95856e-38
chr12	64623108	64624468	-3.42349	3.73319	1.19427e-40	2.97872e-38
chr16	68794445	68795330	-3.78856	3.73901	1.20854e-40	3.011e-38
chr6	138187478	138189389	-2.14121	4.84518	1.2114e-40	3.01477e-38
chr3	169040879	169042246	-2.928	4.01911	1.21867e-40	3.02954e-38
chr16	67985021	67986142	-2.50451	4.3696	1.23828e-40	3.07487e-38
chr12	15941173	15943172	-1.87382	5.48059	1.24469e-40	3.08739e-38
chr17	45371564	45373548	-3.32718	3.99977	1.29072e-40	3.19804e-38
chr9	97843474	97843957	-3.0538	3.94026	1.29894e-40	3.21488e-38
chr9	130516089	130518172	2.43069	4.71208	1.30123e-40	3.217e-38
chr3	48468585	48469263	-3.02098	3.91177	1.30793e-40	3.23002e-38
chr16	1095234	1097444	-4.03479	5.9143	1.30937e-40	3.23005e-38
chr4	1646371	1647741	-3.39876	4.99464	1.3324e-40	3.28325e-38
chr18	77266819	77268112	-2.39974	4.26932	1.34735e-40	3.31648e-38
chr4	4860968	4861970	-3.61039	3.27953	1.3529e-40	3.3265e-38
chr12	133101740	133102887	-3.0471	4.15884	1.35585e-40	3.33012e-38
chr9	14344028	14344689	-2.65582	4.02718	1.36054e-40	3.338e-38
chr11	111410783	111412524	-2.54314	4.60143	1.39981e-40	3.4306e-38
chr16	75282008	75282435	-3.11473	3.70643	1.44574e-40	3.53932e-38
chr5	77196297	77197198	-3.76368	3.70891	1.47677e-40	3.61134e-38
chr22	38363914	38365266	-3.75982	4.9672	1.49589e-40	3.65413e-38
chr8	91996912	91998049	-2.79031	3.94471	1.49784e-40	3.65494e-38
chr12	49741401	49742020	-3.03259	3.77734	1.5404e-40	3.75471e-38
chr2	47273077	47273864	-2.91686	3.97884	1.55138e-40	3.7774e-38
chr3	195627107	195628645	-2.6379	5.3196	1.56647e-40	3.81002e-38
chr13	39395717	39396711	-3.03527	3.88063	1.57331e-40	3.82254e-38
chr2	241189066	241189545	-3.64121	3.31112	1.61468e-40	3.91882e-38
chr2	74666685	74668564	-4.17585	6.06375	1.64066e-40	3.97509e-38
chr17	19655850	19656803	-3.0979	3.92852	1.6414e-40	3.97509e-38
chr19	54367711	54368188	-3.56342	3.21975	1.71328e-40	4.14471e-38
chr2	42105938	42107138	-2.91717	3.79214	1.72048e-40	4.15767e-38
chr17	77770428	77771709	-2.35301	5.18117	1.74422e-40	4.20601e-38
chr18	10453573	10455434	-3.15094	4.85116	1.74379e-40	4.20601e-38
chr22	20125189	20126344	2.55511	4.09393	1.76538e-40	4.2525e-38
chr1	43417933	43419517	-2.60794	4.3456	1.79244e-40	4.31306e-38
chr7	4971392	4972053	-3.37242	3.35847	1.88007e-40	4.51909e-38
chr6	36915399	36916223	-3.12812	4.07389	1.89691e-40	4.5547e-38
chr4	185111702	185112956	-3.1464	3.79017	1.98266e-40	4.75047e-38
chr5	97334070	97335298	-2.83473	4.34127	1.98257e-40	4.75047e-38
chr1	2883504	2884421	-3.84198	4.06291	1.98569e-40	4.75268e-38
chr1	203113716	203114255	-2.81236	3.56116	2.04608e-40	4.89201e-38
chr3	148508295	148509664	-2.64653	4.26287	2.05625e-40	4.91112e-38
chr1	6066676	6068082	3.01329	3.9221	2.27034e-40	5.41671e-38
chr20	32281280	32282557	-2.70172	4.0321	2.30472e-40	5.49292e-38
chr10	43843896	43844856	-1.98284	4.94692	2.33363e-40	5.55594e-38
chr11	74431695	74432824	-3.17229	3.88791	2.34865e-40	5.58579e-38
chr4	154008645	154009596	-3.2012	3.77891	2.35207e-40	5.58803e-38
chr12	74795709	74797278	-2.86744	4.0206	2.4367e-40	5.783e-38
chr8	120669470	120670299	-3.495	3.83438	2.46672e-40	5.84808e-38
chr7	1486468	1487917	-2.39942	4.50318	2.49441e-40	5.90749e-38
chr18	72123581	72124772	-2.45701	4.73961	2.57841e-40	6.10003e-38
chr17	7606594	7608826	2.58055	4.46837	2.58968e-40	6.12026e-38
chr7	37486964	37489079	-2.16741	5.2569	2.60675e-40	6.15415e-38
chr3	11052119	11053205	-2.4542	4.62963	2.65196e-40	6.25433e-38
chr1	1365855	1366152	-3.15424	3.16113	2.6931e-40	6.3447e-38
chr18	77336225	77338108	-2.27229	4.71808	2.75141e-40	6.47529e-38
chr10	102757228	102759756	-1.83041	6.25226	2.77281e-40	6.51565e-38
chr14	100581492	100582664	-2.72909	4.23718	2.77434e-40	6.51565e-38
chr9	139871619	139873315	-2.31069	6.29571	2.81867e-40	6.61286e-38
chr3	66533219	66534406	-2.0099	4.99044	2.8596e-40	6.7019e-38
chr4	87855471	87857665	-1.85888	5.31976	2.87053e-40	6.72053e-38
chr19	7917666	7918447	-2.63147	4.07647	2.97266e-40	6.95241e-38
chr9	37997689	37998340	-3.18076	3.67461	2.97693e-40	6.95517e-38
chr21	37476633	37478326	-2.92082	4.32971	3.07455e-40	7.1758e-38
chr17	33349494	33350200	-2.74245	4.12277	3.10732e-40	7.24478e-38
chr14	103473650	103474775	-2.8976	3.99257	3.1491e-40	7.33461e-38
chr2	233497726	233498964	-2.70011	4.42837	3.28041e-40	7.63254e-38
chr20	19957387	19958016	-2.98919	3.5568	3.33336e-40	7.74773e-38
chr11	45693122	45694011	-3.23896	3.89606	3.34376e-40	7.76389e-38
chr6	163770259	163771130	-3.93285	4.75922	3.40381e-40	7.8952e-38
chr12	97668742	97670242	-2.54406	4.18863	3.48647e-40	8.07861e-38
chr1	205253434	205254529	-2.81844	4.59573	3.53646e-40	8.18602e-38
chr16	65092976	65094012	-3.09222	4.28356	3.61818e-40	8.36658e-38
chr19	55930526	55931511	-3.34649	3.4523	3.64166e-40	8.41223e-38
chr13	51251281	51252935	-3.36275	4.22192	3.65367e-40	8.43133e-38
chr2	95708524	95709721	-2.40181	4.20039	3.69093e-40	8.50859e-38
chr19	21504912	21505847	-2.71926	3.72384	3.69781e-40	8.51573e-38
chr8	126425590	126426409	-3.35914	3.4157	3.74606e-40	8.61804e-38
chr18	3128799	3130083	-2.63036	3.93911	3.82981e-40	8.80172e-38
chr2	153319189	153319693	-3.27477	3.49721	3.86363e-40	8.87039e-38
chr6	137662619	137663390	-2.75182	3.5055	3.89354e-40	8.92996e-38
chr5	139050062	139051307	-2.02367	5.11057	3.89764e-40	8.93027e-38
chr21	37459270	37460559	-3.73349	4.76177	3.93145e-40	8.99858e-38
chr20	55677734	55678921	-3.19036	3.45558	3.94744e-40	9.02601e-38
chr9	19488124	19489054	-3.44725	3.71243	3.99299e-40	9.1209e-38
chr13	99573682	99574607	-3.20794	3.64062	4.07639e-40	9.30197e-38
chr4	152942837	152944199	-2.18237	4.86491	4.08396e-40	9.30982e-38
chr1	112107586	112108330	-3.53326	3.38152	4.09312e-40	9.32126e-38
chr19	10862752	10863468	-3.36131	4.03991	4.16131e-40	9.45743e-38
chr11	94814516	94815224	-2.97018	3.55046	4.16112e-40	9.45743e-38
chr6	97457354	97458356	-3.12115	4.20768	4.29429e-40	9.74981e-38
chr16	19016516	19017900	-3.40957	4.86132	4.44111e-40	1.0073e-37
chr22	17849208	17850758	-2.83122	4.06124	4.45642e-40	1.00976e-37
chr5	148205355	148206682	-2.65525	4.84819	4.49787e-40	1.01812e-37
chr9	37963570	37964923	-2.88032	4.09887	4.5883e-40	1.03755e-37
chr8	136937773	136938748	-3.84751	3.30187	4.66362e-40	1.05352e-37
chr18	72124863	72125894	-2.69056	4.37228	4.68286e-40	1.05681e-37
chr10	73149775	73150677	-3.28553	3.48963	4.71596e-40	1.06321e-37
chr17	40118420	40120570	-2.02664	5.89363	4.89603e-40	1.10271e-37
chr5	60970854	60971828	-2.98261	3.97041	4.96859e-40	1.11793e-37
chr14	77295747	77297025	-2.83613	4.31422	5.04649e-40	1.13433e-37
chr7	155021647	155022453	-3.86383	3.36029	5.165e-40	1.15873e-37
chr8	120684586	120686247	-2.72789	4.7048	5.16534e-40	1.15873e-37
chr17	55975888	55977529	-2.7337	4.74558	5.19542e-40	1.16432e-37
chr9	80744952	80745407	-3.5909	3.17772	5.23568e-40	1.17217e-37
chr2	232213486	232214387	-2.92541	3.71813	5.36591e-40	1.20014e-37
chr16	54964295	54965122	-3.53877	3.61249	5.40387e-40	1.20743e-37
chr10	81170142	81170455	-3.78521	2.84159	5.45794e-40	1.2183e-37
chr1	17415577	17416920	-3.76711	4.68583	5.52016e-40	1.23097e-37
chr7	126431968	126433153	-2.81379	3.86259	5.60832e-40	1.24939e-37
chr7	35793256	35794635	-2.97338	4.07556	5.69268e-40	1.26693e-37
chr11	19687940	19689275	-2.51989	4.47955	5.7588e-40	1.28038e-37
chr6	170606142	170607380	-2.862	3.9604	5.80551e-40	1.28949e-37
chr1	116545376	116546355	-3.26875	3.74838	5.90173e-40	1.30957e-37
chr5	159591821	159593266	-2.19587	5.15113	5.93788e-40	1.3163e-37
chr15	38364485	38365816	-1.96671	5.32299	6.00745e-40	1.33041e-37
chr15	66768844	66770140	2.75069	4.00069	6.07983e-40	1.34512e-37
chr13	83724367	83725539	-3.16897	3.71051	6.1212e-40	1.35294e-37
chr1	45008537	45009052	-3.73762	2.84481	6.24194e-40	1.37827e-37
chr19	38746853	38747440	-4.12558	3.65364	6.2515e-40	1.37903e-37
chr1	110742910	110744401	2.64017	4.08119	6.34829e-40	1.39901e-37
chr4	39045572	39047123	-2.36368	4.83163	6.49796e-40	1.4292e-37
chr16	67030146	67030860	-2.84134	3.94456	6.49448e-40	1.4292e-37
chr1	166916202	166917497	-2.09445	4.93053	6.80311e-40	1.49486e-37
chr2	128271600	128272604	-2.91527	4.0302	6.85872e-40	1.50561e-37
chr3	105167208	105168125	-2.42462	4.20129	6.9341e-40	1.52067e-37
chr16	710203	711697	-2.24363	4.95361	7.1395e-40	1.5642e-37
chr11	132841798	132843027	-3.05782	3.86079	7.19268e-40	1.57432e-37
chr3	16104933	16105546	-3.66558	3.38517	8.07021e-40	1.76467e-37
chr1	90404632	90405731	-2.88674	3.96548	8.19768e-40	1.79081e-37
chr16	87573748	87575434	2.43756	4.18169	8.29592e-40	1.81051e-37
chr11	48056567	48057950	-2.35611	4.46611	8.30439e-40	1.81061e-37
chr5	66578871	66580318	-2.80033	4.43052	8.35802e-40	1.82054e-37
chr2	220172854	220174451	2.42171	4.14032	8.36918e-40	1.82121e-37
chr11	36398310	36399822	-2.40069	4.27388	8.51442e-40	1.85102e-37
chr1	182270747	182271316	-3.52856	3.23132	8.54467e-40	1.85581e-37
chr13	52206856	52207804	-2.89426	4.02562	8.76234e-40	1.90125e-37
chr5	79668553	79669197	-3.55269	3.19064	8.85422e-40	1.91934e-37
chr5	148646461	148647378	-3.18552	3.95809	9.05375e-40	1.9607e-37
chr1	182112315	182113952	-2.28452	4.65126	9.07915e-40	1.96432e-37
chr5	77836054	77836863	-3.28384	3.52475	9.21375e-40	1.99152e-37
chr17	56004227	56004940	-3.68446	3.37008	9.48015e-40	2.04714e-37
chr13	30458751	30459691	-2.59595	3.64656	9.49427e-40	2.04822e-37
chr6	41695873	41696651	-2.87482	3.79592	9.61637e-40	2.07258e-37
chr20	37516719	37517358	-2.73107	3.82929	9.72037e-40	2.09299e-37
chr4	105315204	105316799	-2.32397	4.53082	9.80343e-40	2.10877e-37
chr16	14931941	14932816	-3.30346	3.49505	9.81238e-40	2.10877e-37
chr1	221914618	221916833	-1.66745	6.41596	1.01502e-39	2.17929e-37
chr2	58273438	58274747	-3.04363	4.77076	1.02324e-39	2.19484e-37
chr12	114369785	114370923	-3.23841	3.95108	1.02568e-39	2.19798e-37
chr3	38071010	38071481	-3.85532	2.8914	1.02838e-39	2.20167e-37
chr16	11680383	11681693	-3.51918	3.57348	1.05661e-39	2.25997e-37
chr10	674383	674867	-2.91194	3.66277	1.06184e-39	2.269e-37
chr20	56592208	56593490	-2.8435	4.05399	1.06989e-39	2.28404e-37
chr18	72121457	72122091	-3.15921	3.60505	1.07687e-39	2.29677e-37
chr2	240362192	240363368	-2.33552	4.76706	1.07946e-39	2.3001e-37
chr17	49422997	49424431	-2.70274	4.02038	1.10925e-39	2.36135e-37
chr2	219263141	219263454	-3.41282	3.1532	1.13769e-39	2.41961e-37
chr2	219646307	219647530	-2.82057	4.17083	1.18204e-39	2.51155e-37
chr2	34229854	34231244	-3.00613	3.6438	1.18324e-39	2.51173e-37
chr17	71715109	71716635	-2.51433	4.48882	1.20446e-39	2.55438e-37
chr7	95155419	95155835	-3.78932	3.15875	1.20722e-39	2.55782e-37
chr17	73497106	73498247	-2.49045	4.52531	1.21791e-39	2.57805e-37
chr12	59287480	59288270	-3.06621	3.44895	1.23335e-39	2.60827e-37
chr11	117587860	117589145	-2.59888	4.69289	1.25589e-39	2.65344e-37
chr3	40214140	40215465	-2.09787	4.71932	1.26855e-39	2.67268e-37
chr1	23885677	23886429	-3.17229	3.7092	1.2679e-39	2.67268e-37
chr13	95359629	95360046	-4.20405	2.58855	1.26669e-39	2.67268e-37
chr6	82462786	82463990	-2.03254	4.94148	1.28576e-39	2.7064e-37
chr7	117313173	117314274	-2.60438	4.06581	1.30476e-39	2.74383e-37
chr15	50295480	50296776	-3.04699	4.34087	1.35353e-39	2.84373e-37
chr17	76454162	76455836	-2.50549	5.10927	1.36381e-39	2.86267e-37
chr9	138584328	138585670	2.8638	3.90861	1.37523e-39	2.88127e-37
chr16	936035	937464	-2.97397	3.84957	1.37511e-39	2.88127e-37
chr6	163999859	164001282	-2.21392	4.88704	1.4358e-39	3.00538e-37
chr21	45650363	45651343	-3.09182	3.7945	1.48255e-39	3.10036e-37
chr1	14585399	14586483	-3.04037	4.46173	1.50133e-39	3.1367e-37
chr10	126745363	126746530	-2.99501	3.76796	1.51038e-39	3.15269e-37
chr2	218770020	218771012	-2.90027	3.92367	1.53168e-39	3.19419e-37
chr11	7533819	7535912	-1.91133	5.83351	1.5594e-39	3.249e-37
chr8	99837452	99838811	-1.99339	4.85533	1.56134e-39	3.25003e-37
chr9	136653934	136655342	-2.89112	4.59151	1.59351e-39	3.31392e-37
chr10	108272736	108274403	-2.77129	4.02163	1.59773e-39	3.31963e-37
chr7	951576	952255	-3.29998	4.41231	1.65859e-39	3.44291e-37
chr15	32103469	32104570	-2.27508	4.71645	1.70287e-39	3.53158e-37
chr3	50304818	50305131	-4.30711	2.85759	1.71472e-39	3.55289e-37
chr9	1057900	1058557	-3.34833	3.37548	1.73143e-39	3.58421e-37
chr9	111207724	111208633	-3.39604	3.43435	1.74386e-39	3.60662e-37
chr10	126375172	126376226	-2.51887	4.26935	1.77834e-39	3.67378e-37
chr13	99629703	99630820	-2.52282	4.7675	1.7796e-39	3.67378e-37
chr20	25012587	25014067	-3.10164	5.38222	1.78341e-39	3.67828e-37
chr5	171591550	171592398	-3.22811	3.43538	1.83534e-39	3.78192e-37
chr7	104485558	104486665	-2.48901	3.97441	1.86481e-39	3.83914e-37
chr16	1037852	1038336	-3.54297	3.05564	1.88228e-39	3.87157e-37
chr2	223573802	223574630	-2.85499	3.81419	1.9124e-39	3.92285e-37
chr12	121782490	121783991	-3.06996	3.78238	1.91394e-39	3.92285e-37
chr15	40530924	40532831	2.12608	4.71696	1.91415e-39	3.92285e-37
chr17	75730091	75732016	-2.78122	4.83448	1.91418e-39	3.92285e-37
chr5	179794769	179795528	-3.16002	3.50685	1.93715e-39	3.96631e-37
chr17	72326216	72327137	-3.30518	3.48392	2.00201e-39	4.09538e-37
chr1	45057418	45058963	-3.84715	5.1768	2.04877e-39	4.18725e-37
chr20	11976467	11977435	-3.42242	3.81941	2.07508e-39	4.23718e-37
chr8	97657029	97658378	-2.26535	4.67515	2.07927e-39	4.24189e-37
chr15	88944417	88945940	2.60434	4.01175	2.08676e-39	4.25332e-37
chr12	70929373	70930701	-3.75545	4.28461	2.11372e-39	4.30436e-37
chr15	74713383	74714336	-2.13276	4.86989	2.11954e-39	4.31231e-37
chr1	204675318	204676580	2.72226	3.7195	2.12581e-39	4.32117e-37
chr11	72463312	72463947	-2.68512	3.72321	2.16243e-39	4.39164e-37
chr19	2168259	2169504	-2.57205	4.05204	2.1856e-39	4.43471e-37
chr10	73740655	73741668	-3.81659	4.74422	2.20106e-39	4.46205e-37
chr14	70430154	70431180	-2.85141	4.5686	2.20934e-39	4.47482e-37
chr4	2142935	2144793	-3.29375	4.29234	2.21749e-39	4.48728e-37
chr16	68820261	68821416	-2.69989	3.99152	2.24293e-39	4.53468e-37
chr1	9384183	9385366	-3.18071	4.23014	2.26459e-39	4.57437e-37
chr4	110983071	110984115	-3.24837	4.28188	2.27543e-39	4.59215e-37
chr8	143472106	143473382	2.72703	3.84248	2.34934e-39	4.73706e-37
chr8	141481877	141482627	-3.73873	3.89999	2.35987e-39	4.75405e-37
chr14	105145594	105146136	-2.64103	3.99787	2.37486e-39	4.77997e-37
chr13	102076054	102077813	-2.76704	4.48422	2.39366e-39	4.81351e-37
chr10	6649601	6650303	-3.98562	2.95452	2.39972e-39	4.82138e-37
chr2	235959322	235960456	-3.2845	3.46917	2.44173e-39	4.90141e-37
chr20	25037698	25039511	-2.52677	5.035	2.46528e-39	4.94427e-37
chr20	24442399	24443449	-2.89593	3.6983	2.50597e-39	5.02141e-37
chr6	161740112	161740763	-3.66468	3.32902	2.5317e-39	5.06845e-37
chr10	128351708	128352331	-2.68053	3.97689	2.55514e-39	5.11084e-37
chr9	562872	564154	-3.30263	3.93374	2.59463e-39	5.18523e-37
chr5	14727481	14729213	-2.01313	5.03216	2.61074e-39	5.2128e-37
chr6	159173483	159174094	-3.04772	3.84239	2.6226e-39	5.23185e-37
chr16	69873079	69874470	-3.02081	4.09218	2.70879e-39	5.39901e-37
chr12	109548712	109549409	-2.74732	3.94073	2.76147e-39	5.49912e-37
chr1	201450609	201451825	-1.8137	4.98981	2.78765e-39	5.54637e-37
chr17	5816153	5817113	-3.69008	3.32947	2.86713e-39	5.69947e-37
chr11	61764421	61765159	-3.6265	3.33238	2.89453e-39	5.74886e-37
chr12	113599130	113599814	3.15695	3.58829	2.9311e-39	5.81636e-37
chr2	43448983	43449379	-3.18249	3.37974	2.94094e-39	5.83075e-37
chr3	112994511	112995774	-2.67134	3.9623	3.02233e-39	5.98684e-37
chr3	117116832	117117758	-2.34376	4.27024	3.2384e-39	6.40921e-37
chr22	37959094	37959643	-4.20643	3.43529	3.27647e-39	6.47886e-37
chr9	138977610	138978540	-2.5164	4.39834	3.43525e-39	6.78688e-37
chr3	197083046	197083670	-3.5451	3.2153	3.48095e-39	6.87113e-37
chr5	137990956	137992255	-3.22141	4.18338	3.52988e-39	6.96162e-37
chr18	72201070	72202135	-3.41266	4.16563	3.56072e-39	7.0163e-37
chr22	48176573	48177742	3.1783	3.55744	3.62286e-39	7.1325e-37
chr4	6464624	6465845	-3.12197	4.72308	3.64161e-39	7.1569e-37
chr1	23880938	23882250	-2.35846	4.24741	3.63892e-39	7.1569e-37
chr22	48912872	48914200	-2.49064	4.43481	3.73881e-39	7.34152e-37
chr10	96130269	96130978	-3.69158	3.50444	3.77004e-39	7.38996e-37
chr11	72384951	72385737	3.08781	3.88112	3.76874e-39	7.38996e-37
chr1	212780899	212783015	-1.76931	6.18993	3.78779e-39	7.41831e-37
chr6	34982096	34982894	-2.99564	3.55489	3.81509e-39	7.46528e-37
chr6	39855106	39856094	-3.73829	3.91416	3.92388e-39	7.6715e-37
chr16	11640409	11641832	-2.88458	3.83112	3.93774e-39	7.6919e-37
chr1	1092699	1094420	-2.08285	5.39189	4.06717e-39	7.93786e-37
chr17	79345618	79346792	-3.45104	4.28554	4.07921e-39	7.95446e-37
chr9	116410949	116412168	-2.79146	3.9786	4.14654e-39	8.07877e-37
chr1	11791419	11792401	-2.9484	4.23141	4.17242e-39	8.12216e-37
chr7	111822733	111823360	-3.28196	3.59489	4.20561e-39	8.1797e-37
chr10	134548805	134550296	-2.24729	5.13823	4.26481e-39	8.28768e-37
chr18	46101612	46103113	-2.14752	5.09884	4.28002e-39	8.31006e-37
chr2	231911712	231913166	-2.20853	4.7681	4.31389e-39	8.3686e-37
chr22	39829477	39831108	-2.17297	5.14401	4.33342e-39	8.39926e-37
chr12	31477075	31479603	-1.83225	5.13241	4.39239e-39	8.50624e-37
chr9	139420355	139421900	-3.80053	5.50855	4.43299e-39	8.57749e-37
chr1	45110244	45111564	-2.21544	4.72188	4.4958e-39	8.69155e-37
chr15	99343717	99345294	-2.24586	5.13749	4.53309e-39	8.74864e-37
chr16	85170516	85171491	-3.09083	3.66361	4.53253e-39	8.74864e-37
chr4	57773694	57776015	-3.57984	4.64803	4.65502e-39	8.97625e-37
chr16	85324736	85325746	-3.86123	4.40932	4.80997e-39	9.26711e-37
chr20	62032739	62033963	2.86553	3.86027	4.86235e-39	9.35771e-37
chr4	185204247	185205711	-2.92838	3.90451	4.8653e-39	9.35771e-37
chr3	25720717	25721832	-3.61641	3.64563	4.87445e-39	9.3673e-37
chr3	72280070	72280989	-3.25644	3.49874	4.88354e-39	9.37677e-37
chr9	13568236	13569806	-2.2765	4.52757	4.91096e-39	9.42138e-37
chr2	216300113	216301207	-2.90558	3.70051	4.92424e-39	9.43883e-37
chr6	12152263	12153136	-2.98713	3.64119	5.00092e-39	9.57766e-37
chr7	150080438	150081701	-3.84557	5.4354	5.19214e-39	9.93542e-37
chr2	54611349	54612494	-2.68288	3.8631	5.21243e-39	9.96579e-37
chr4	141158384	141160154	-2.23319	4.65968	5.32238e-39	1.01674e-36
chr22	50330584	50332063	-3.49583	5.09106	5.3736e-39	1.02565e-36
chr1	212838580	212839206	-3.01249	3.45759	5.46664e-39	1.04253e-36
chr2	46717369	46718542	-2.86973	3.74246	5.76187e-39	1.0979e-36
chr12	6342624	6343085	-4.20687	2.96122	5.81634e-39	1.10734e-36
chr6	10403957	10405326	-2.38063	4.23696	5.82938e-39	1.10889e-36
chr2	10176022	10177173	-2.22774	4.49133	5.84277e-39	1.1105e-36
chr16	56279801	56280833	-2.48419	4.34444	5.90735e-39	1.12182e-36
chr3	197097320	197098059	-3.20459	3.66057	6.00913e-39	1.14019e-36
chr1	41384995	41385691	-3.34116	3.36649	6.11376e-39	1.15907e-36
chr18	55768379	55769143	-2.67154	3.78124	6.13736e-39	1.16256e-36
chr6	136627491	136628288	-3.29259	3.42702	6.17506e-39	1.16872e-36
chr16	2082541	2084287	-2.53874	5.50581	6.33737e-39	1.19843e-36
chr6	137670610	137672005	-3.73261	4.46505	6.34314e-39	1.19852e-36
chr7	150085968	150086389	-3.39699	3.08252	6.37784e-39	1.20406e-36
chr20	32052767	32054012	-3.4429	4.51813	6.50135e-39	1.22635e-36
chr18	11148808	11149909	-2.70769	3.95747	6.5831e-39	1.24074e-36
chr4	7103608	7106009	-1.8384	5.54996	6.61463e-39	1.24563e-36
chr2	7132532	7133885	-2.30288	4.38819	6.67906e-39	1.25672e-36
chr14	90978773	90980709	-2.55115	5.56471	6.77975e-39	1.2746e-36
chr4	126235818	126237094	-1.78365	5.77735	7.05084e-39	1.32446e-36
chr5	177757673	177759450	-2.34713	5.27935	7.08791e-39	1.33031e-36
chr1	110419686	110420650	-2.86772	3.60036	7.40442e-39	1.38856e-36
chr2	131512732	131514593	2.38397	4.26537	7.41533e-39	1.38945e-36
chr9	27351216	27351893	-3.2092	3.57067	7.43372e-39	1.39174e-36
chr3	107519353	107520692	-2.8592	3.86069	7.63124e-39	1.42753e-36
chr16	57657353	57657797	-3.20198	3.33322	7.84725e-39	1.46672e-36
chr4	27918421	27919741	-2.98711	3.49192	8.01882e-39	1.49755e-36
chr10	1232625	1234566	-2.94886	5.17906	8.03516e-39	1.49935e-36
chr5	65114108	65114831	-3.27753	3.51584	8.32609e-39	1.55235e-36
chr8	145558523	145559512	2.98709	3.65205	8.41754e-39	1.56811e-36
chr14	62550421	62551426	-3.07334	3.61766	8.42533e-39	1.56826e-36
chr11	120088289	120089550	-3.52638	4.56986	8.47132e-39	1.57552e-36
chr20	21493564	21493798	-4.12773	2.93435	8.68563e-39	1.61404e-36
chr2	224794791	224795885	-2.84627	3.9305	8.75421e-39	1.62458e-36
chr3	54965014	54965929	-2.81888	3.644	8.75673e-39	1.62458e-36
chr4	141272317	141273365	-3.41887	3.24723	9.08675e-39	1.68441e-36
chr3	123492332	123493338	-2.68911	3.98986	9.10043e-39	1.68556e-36
chr1	226065129	226065689	-3.12325	3.91308	9.47269e-39	1.75307e-36
chr12	124994151	124995141	-2.74911	3.98409	9.6573e-39	1.78577e-36
chr3	70048606	70049594	-3.15894	3.67725	1.02459e-38	1.89305e-36
chr11	128321174	128322214	-2.44515	3.8313	1.02638e-38	1.89481e-36
chr14	39417121	39418351	-3.02304	4.37131	1.04436e-38	1.92642e-36
chr2	127860930	127861558	-2.91894	3.96352	1.04641e-38	1.92754e-36
chr20	35082762	35084017	2.44767	4.19493	1.04668e-38	1.92754e-36
chr4	163703021	163704767	-2.4634	4.04517	1.05242e-38	1.93653e-36
chr1	110424700	110426507	-3.04756	4.78685	1.06978e-38	1.96687e-36
chr3	129314926	129316177	-2.08176	5.15613	1.07075e-38	1.96704e-36
chr15	91113529	91114828	-2.5095	4.39389	1.07614e-38	1.97534e-36
chr12	3144964	3146413	-2.31782	4.63547	1.07767e-38	1.97653e-36
chr5	35694331	35695294	-3.17692	3.52136	1.11125e-38	2.03647e-36
chr1	164704344	164705509	-2.70635	4.02287	1.12218e-38	2.05481e-36
chr17	73553106	73554336	-2.56278	4.15899	1.13842e-38	2.08286e-36
chr13	104535421	104537050	-2.20908	4.52305	1.14933e-38	2.10111e-36
chr22	30100373	30101489	-2.83052	4.21149	1.16932e-38	2.13592e-36
chr19	12075312	12076472	-2.05086	4.79011	1.17592e-38	2.14625e-36
chr4	88896002	88897061	-2.49122	4.0717	1.18385e-38	2.15897e-36
chr13	58208164	58208920	-2.17349	4.49874	1.19109e-38	2.17042e-36
chr3	69434594	69436057	-2.1791	5.25612	1.22009e-38	2.21914e-36
chr9	37430706	37431553	-2.25825	4.35515	1.22032e-38	2.21914e-36
chr16	67977510	67978785	-2.22232	4.82483	1.22079e-38	2.21914e-36
chr3	149485230	149486002	-3.30271	3.74035	1.23243e-38	2.2385e-36
chr20	58220046	58221308	-2.28783	4.32917	1.25272e-38	2.27169e-36
chr4	48788665	48790129	-3.33507	3.55123	1.25198e-38	2.27169e-36
chr5	160278502	160279482	-2.90231	3.54052	1.25415e-38	2.27246e-36
chr11	61728915	61729866	-2.90293	3.63334	1.25854e-38	2.27857e-36
chr12	48111023	48111961	-2.51679	3.75683	1.26481e-38	2.28808e-36
chr7	127681555	127682965	-2.40234	4.95093	1.26673e-38	2.28971e-36
chr2	55364118	55366509	-3.47064	5.49194	1.32713e-38	2.39697e-36
chr12	89721676	89722994	-2.75063	3.68212	1.33342e-38	2.4064e-36
chr2	219260591	219262224	-1.69527	5.80979	1.34819e-38	2.43112e-36
chr1	212587166	212589569	-1.94527	5.70362	1.35575e-38	2.4428e-36
chr2	65084815	65086150	-2.54775	4.12831	1.3712e-38	2.46668e-36
chr13	42030900	42032176	-2.22839	4.67804	1.37109e-38	2.46668e-36
chr10	52298255	52299411	-3.05262	4.05207	1.40345e-38	2.52269e-36
chr19	47157717	47158528	-2.77334	3.89435	1.41045e-38	2.53323e-36
chr6	452579	453920	-2.83401	4.1966	1.45369e-38	2.60882e-36
chr3	66507016	66507924	-2.7422	3.85283	1.50355e-38	2.69616e-36
chr9	129883927	129885648	-2.3136	5.78032	1.5094e-38	2.7045e-36
chr5	107436629	107437507	-2.56403	4.05231	1.51249e-38	2.70787e-36
chr10	3149470	3150212	-2.46411	3.87282	1.53272e-38	2.74192e-36
chr3	195619205	195620849	-1.92349	5.65994	1.54942e-38	2.76958e-36
chr3	186193293	186194638	-2.418	4.12211	1.56735e-38	2.79941e-36
chr8	67453726	67455158	-2.25514	4.45186	1.57414e-38	2.80931e-36
chr8	97674899	97676147	-2.84911	3.8219	1.57686e-38	2.81193e-36
chr10	46167565	46168769	-2.15629	4.85764	1.59072e-38	2.83441e-36
chr5	31911125	31912247	-2.57341	3.94432	1.59914e-38	2.84716e-36
chr6	113493170	113494513	-2.39532	4.39423	1.6117e-38	2.86725e-36
chr5	56204909	56206469	-1.70282	5.95444	1.65855e-38	2.94827e-36
chr1	227945760	227946647	3.23808	3.27114	1.66076e-38	2.94988e-36
chr2	239961755	239962588	-2.48589	4.068	1.70864e-38	3.03254e-36
chr17	5795917	5797345	-2.8199	3.55953	1.71974e-38	3.04984e-36
chr17	25571542	25572853	-2.39746	3.92527	1.72524e-38	3.05717e-36
chr7	29358878	29360035	-2.66976	4.257	1.74189e-38	3.08425e-36
chr17	7254612	7255865	-2.31648	4.62737	1.79067e-38	3.16814e-36
chr17	9952025	9952874	-2.59474	3.86404	1.84273e-38	3.25768e-36
chr18	46385402	46386663	-2.18969	5.06064	1.86314e-38	3.29118e-36
chr2	206585787	206587290	-2.93375	3.51926	1.91104e-38	3.37315e-36
chr13	53360606	53361821	-2.94028	3.77487	1.93905e-38	3.41992e-36
chr14	92358083	92359123	-2.69951	4.02549	1.98089e-38	3.49097e-36
chr18	72178919	72180446	-2.7035	4.95123	2.06703e-38	3.63993e-36
chr3	114342914	114344239	-2.5795	4.43231	2.09205e-38	3.6811e-36
chr11	61338735	61339939	3.14944	3.85002	2.09431e-38	3.68221e-36
chr1	2019164	2020293	-2.39434	4.4383	2.14016e-38	3.75988e-36
chr1	19393236	19394385	-3.05573	3.97183	2.16922e-38	3.80797e-36
chr2	127911108	127912102	-2.918	3.71686	2.18742e-38	3.83692e-36
chr22	23455162	23456882	-2.5028	5.60233	2.20406e-38	3.86311e-36
chr22	29724825	29726005	2.64855	3.96188	2.21316e-38	3.87605e-36
chr6	137683857	137684863	-3.16895	3.46151	2.22067e-38	3.88617e-36
chr11	119847385	119848417	-3.01274	4.03432	2.22792e-38	3.89583e-36
chr5	43040427	43040750	-4.10103	2.80817	2.27763e-38	3.97967e-36
chr2	12307365	12308212	-3.03486	3.50636	2.29791e-38	4.012e-36
chr7	5701408	5702588	-2.52974	3.81886	2.32827e-38	4.06184e-36
chr8	125609419	125610247	-2.45736	4.09319	2.38753e-38	4.16202e-36
chr8	105022111	105023145	-2.83431	3.7631	2.43097e-38	4.23445e-36
chr4	185397833	185398723	-2.7352	4.14347	2.44675e-38	4.25864e-36
chr11	119959616	119961032	-2.90008	4.22759	2.47479e-38	4.30414e-36
chr10	21814247	21815793	-2.05233	4.87215	2.51704e-38	4.37423e-36
chr12	124997365	124997950	-3.08544	3.6449	2.54102e-38	4.4125e-36
chr11	78964029	78964868	-2.63951	3.72756	2.55885e-38	4.44003e-36
chr13	32619888	32621195	-2.35873	3.74611	2.60055e-38	4.50892e-36
chr2	97615195	97617417	-1.84695	5.66234	2.60955e-38	4.52104e-36
chr19	40939218	40940385	-2.42142	4.21566	2.66942e-38	4.62121e-36
chr21	25417828	25418804	-2.72503	4.41329	2.69624e-38	4.66407e-36
chr14	70040385	70041945	2.49311	3.89588	2.72798e-38	4.71534e-36
chr19	1255562	1256135	-3.76062	3.86046	2.73063e-38	4.7163e-36
chr20	39833270	39834607	-3.00379	4.55373	2.73782e-38	4.72183e-36
chr6	23650252	23651405	-2.99436	3.81887	2.73802e-38	4.72183e-36
chr12	285445	287055	2.2938	4.16887	2.77598e-38	4.78363e-36
chr17	79104182	79104794	-2.79104	4.42137	2.82546e-38	4.86516e-36
chr13	114800746	114802031	-2.12731	5.01157	2.90498e-38	4.99446e-36
chr16	81192460	81193764	-2.81604	3.93373	2.90464e-38	4.99446e-36
chr17	40574353	40575609	-2.65419	4.1003	2.93429e-38	5.041e-36
chr1	19323714	19324731	-3.59632	3.73649	2.96149e-38	5.08385e-36
chr2	33050180	33052039	-2.78547	3.95447	2.96433e-38	5.08485e-36
chr3	73005932	73006955	-3.12706	3.8	2.96694e-38	5.08546e-36
chr17	73628838	73630491	-2.15302	5.80118	2.99191e-38	5.12435e-36
chr19	17196533	17197428	-3.56689	3.83808	3.00799e-38	5.14798e-36
chr17	72230757	72231817	-2.93512	3.92531	3.02215e-38	5.16829e-36
chr9	139461262	139461931	-3.4854	3.46076	3.03479e-38	5.18596e-36
chr19	54712944	54714324	-2.45017	4.28553	3.08157e-38	5.26192e-36
chr1	204958230	204959914	-1.84768	5.17	3.10734e-38	5.30189e-36
chr2	6220845	6222268	-2.35633	4.23461	3.11982e-38	5.31916e-36
chr3	197024263	197025739	-2.10056	4.89422	3.15282e-38	5.37137e-36
chr2	211368386	211369584	-2.3763	4.19677	3.18793e-38	5.42708e-36
chr3	119048329	119049339	-3.68291	3.85635	3.2108e-38	5.46188e-36
chr20	25010714	25011628	-3.15027	3.71087	3.23449e-38	5.49802e-36
chr2	131816443	131817215	-2.71698	3.59473	3.23901e-38	5.49976e-36
chr9	116342727	116343686	-2.92175	3.86298	3.24039e-38	5.49976e-36
chr14	65006591	65008662	-1.72522	6.15393	3.26286e-38	5.53372e-36
chr17	33390523	33391345	-2.67848	3.79955	3.28888e-38	5.57365e-36
chr1	2947008	2948721	-3.14362	4.47573	3.34149e-38	5.65855e-36
chr18	5414547	5415474	-2.52355	4.12701	3.3833e-38	5.72505e-36
chr10	128605925	128607351	-2.89547	3.75723	3.43565e-38	5.80927e-36
chr1	32803419	32803824	-3.31171	3.54301	3.45752e-38	5.84186e-36
chr4	15149270	15150263	-2.70253	3.84567	3.52504e-38	5.95147e-36
chr2	177110601	177111905	-3.24006	3.74992	3.57654e-38	6.03391e-36
chr7	20369320	20371490	-1.79585	6.32498	3.60445e-38	6.07342e-36
chr1	84763991	84765303	-2.03066	4.9076	3.60536e-38	6.07342e-36
chr6	161739303	161740079	-3.60981	3.40159	3.61945e-38	6.09261e-36
chr3	20081209	20083476	-1.6865	6.11947	3.69126e-38	6.20885e-36
chr4	88906556	88907285	-2.87363	3.65956	3.69546e-38	6.21126e-36
chr5	156016390	156017579	-3.36092	3.91798	3.71381e-38	6.23745e-36
chr10	128527466	128528645	-2.50581	3.95474	3.75658e-38	6.3046e-36
chr1	44481708	44482282	-3.32623	3.48942	3.78204e-38	6.34259e-36
chr2	85647606	85648967	-1.8416	4.93818	3.82642e-38	6.41224e-36
chr1	230962592	230963502	-2.83743	3.93921	3.83305e-38	6.41857e-36
chr6	56536423	56537361	-2.3164	3.84853	3.90946e-38	6.54167e-36
chr5	32027258	32028505	-2.14301	4.36685	3.92982e-38	6.56597e-36
chr7	15601236	15602131	-2.65975	3.60632	3.92706e-38	6.56597e-36
chr5	87240212	87241324	-2.42214	4.18114	3.9641e-38	6.61835e-36
chr9	98239588	98241063	-2.51616	4.01556	4.03084e-38	6.72479e-36
chr22	20779144	20779773	2.67868	3.87095	4.03497e-38	6.72668e-36
chr11	83974903	83975979	-2.772	3.73015	4.05156e-38	6.74935e-36
chr6	31696847	31698272	-2.11791	4.63568	4.08396e-38	6.79831e-36
chr9	120169002	120169833	-2.60128	3.98376	4.12641e-38	6.86389e-36
chr9	131171136	131172204	-4.12168	4.78549	4.13574e-38	6.87433e-36
chr18	10343559	10344628	-3.29238	3.36088	4.15763e-38	6.90563e-36
chr12	69852962	69853728	-3.22241	3.46772	4.23106e-38	7.02241e-36
chr17	36638355	36638947	-3.02144	3.30256	4.23985e-38	7.03181e-36
chr10	81163157	81163919	-3.97084	4.20412	4.25003e-38	7.0435e-36
chr20	48859335	48860212	-3.03245	3.33583	4.28201e-38	7.09129e-36
chr2	55394969	55396056	-2.32919	4.20453	4.31742e-38	7.14468e-36
chr3	85625288	85626678	-2.69334	4.10801	4.348e-38	7.18761e-36
chr16	85343170	85345110	-2.22468	5.46233	4.34975e-38	7.18761e-36
chr17	26320229	26321196	-3.72988	3.52866	4.5282e-38	7.47701e-36
chr2	127838446	127840181	-2.62891	5.42395	4.58364e-38	7.56301e-36
chr6	125637510	125638314	-3.27504	3.46197	4.61129e-38	7.60306e-36
chr7	4783996	4785208	-1.89289	4.92557	4.70254e-38	7.74783e-36
chr2	172525228	172526354	-2.79823	3.64752	4.84995e-38	7.98487e-36
chr6	57765321	57765959	-3.1571	3.41158	4.93427e-38	8.11775e-36
chr6	30848590	30849088	-3.16722	3.23071	4.99029e-38	8.20392e-36
chr2	47260889	47262012	-2.47956	3.77677	5.03309e-38	8.26825e-36
chr9	123697582	123699205	-2.20682	4.54941	5.0963e-38	8.36599e-36
chr1	9444368	9445377	-2.79991	4.02978	5.14729e-38	8.44355e-36
chr19	30173337	30174584	-2.411	4.42666	5.16276e-38	8.45659e-36
chr1	66710109	66710951	-2.70496	3.89898	5.16106e-38	8.45659e-36
chr7	2740971	2742574	-2.31206	5.28615	5.25005e-38	8.59334e-36
chr22	46406915	46408060	-2.86113	4.11322	5.28083e-38	8.63744e-36
chr2	85968301	85970334	-1.90303	5.40464	5.29013e-38	8.64636e-36
chr13	33803113	33804632	-2.32126	4.32304	5.456e-38	8.911e-36
chr3	123158807	123159883	-2.32703	4.59461	5.50233e-38	8.98015e-36
chr7	51322912	51324517	-2.3401	4.78582	5.53997e-38	9.03505e-36
chr19	38746212	38746786	-3.17853	3.22562	5.55409e-38	9.05151e-36
chr9	136374419	136375369	-2.85018	3.68828	5.56667e-38	9.06547e-36
chr1	112030922	112031780	-3.7504	3.11455	5.61787e-38	9.14224e-36
chr14	75407991	75408894	-3.13139	3.39466	5.63069e-38	9.15648e-36
chr10	122705293	122706470	-3.10219	4.30455	5.65194e-38	9.1844e-36
chr2	47216018	47216768	-2.17465	4.47712	5.67739e-38	9.21911e-36
chr1	44984537	44985426	-3.55617	3.13957	5.75313e-38	9.33537e-36
chr12	59715946	59716891	-3.38644	3.77438	5.78053e-38	9.37308e-36
chr12	64237150	64239058	-1.8414	5.81697	5.85771e-38	9.49138e-36
chr19	20389829	20391392	-3.09534	3.53497	5.94903e-38	9.63243e-36
chr22	39942893	39943868	3.18501	3.42739	6.13324e-38	9.92355e-36
chr2	34294567	34295653	-3.19781	3.56471	6.15483e-38	9.95134e-36
chr17	36584320	36585669	-2.5826	5.22766	6.18766e-38	9.99725e-36
chr17	72208312	72208878	-2.70748	3.51459	6.31584e-38	1.0197e-35
chr21	44483913	44485141	-2.59771	4.24595	6.48045e-38	1.04553e-35
chr10	88812697	88814181	-2.14137	4.23212	6.60714e-38	1.06473e-35
chr13	101309949	101311424	-2.10435	4.87802	6.60888e-38	1.06473e-35
chr2	73493548	73494318	3.01981	3.33284	6.66017e-38	1.07222e-35
chr1	23894195	23895133	-3.77788	3.05456	6.6766e-38	1.0741e-35
chr8	18991336	18992719	-3.22641	4.41749	6.73411e-38	1.08258e-35
chr14	75614028	75614882	-3.01458	4.24115	6.79826e-38	1.09211e-35
chr1	84719207	84720053	-2.51991	4.02922	6.92993e-38	1.11247e-35
chr22	22702181	22703080	-3.31783	3.52483	6.93967e-38	1.11324e-35
chr9	100743272	100743994	-3.02928	3.54959	6.95482e-38	1.11487e-35
chr12	94955690	94956276	-2.59234	3.86367	6.98032e-38	1.11817e-35
chr2	201334368	201335575	-2.41015	4.4021	7.10232e-38	1.1369e-35
chr8	66841417	66842361	-3.32473	3.57739	7.12471e-38	1.13967e-35
chr17	5780983	5781906	-3.64346	3.18096	7.40643e-38	1.1839e-35
chr4	77120724	77121492	-2.65466	3.86947	7.45167e-38	1.19028e-35
chr14	53416975	53418708	-1.96672	5.27584	7.4836e-38	1.19454e-35
chr13	21634538	21636001	-3.52321	3.86008	7.50057e-38	1.1964e-35
chr12	122063918	122065392	-2.62189	4.61005	7.68816e-38	1.22545e-35
chr6	163685108	163685755	-2.93612	3.50139	7.87672e-38	1.25462e-35
chr7	99600993	99602201	-3.57788	4.2616	7.89409e-38	1.2565e-35
chr17	15163807	15164468	-2.39502	3.80727	7.94501e-38	1.26371e-35
chr20	19955228	19956426	-2.39035	4.94493	8.15529e-38	1.29624e-35
chr4	129574489	129575795	-2.79713	3.66983	8.26868e-38	1.31334e-35
chr2	106257830	106258503	-3.13495	3.48992	8.33089e-38	1.32229e-35
chr11	65378424	65379252	-4.08827	4.60302	8.43349e-38	1.33763e-35
chr1	116380256	116382577	-2.70838	4.90575	8.44617e-38	1.3387e-35
chr16	54962558	54964076	-4.16123	4.97653	8.46733e-38	1.34111e-35
chr19	48119020	48119634	-3.758	3.32238	8.57378e-38	1.35701e-35
chr6	41661117	41662943	-3.95102	5.84567	8.7206e-38	1.37928e-35
chr17	28671086	28672194	-2.68549	3.71952	8.78122e-38	1.3879e-35
chr1	44872205	44872855	-3.64833	3.14486	8.86853e-38	1.40071e-35
chr8	61821352	61823333	-2.6543	4.72604	9.06586e-38	1.43087e-35
chr4	7343777	7344975	-3.22211	3.38449	9.14677e-38	1.44263e-35
chr5	171571211	171572346	-2.67637	3.99791	9.17383e-38	1.44589e-35
chr21	46726573	46727540	-2.00607	4.3972	9.24992e-38	1.45686e-35
chr22	38848437	38849288	2.83023	3.5258	9.38114e-38	1.4765e-35
chr8	42316943	42318182	-2.62043	4.18599	9.39248e-38	1.47725e-35
chr8	141535380	141536292	-3.11819	3.6977	9.63827e-38	1.51485e-35
chr10	1245739	1246739	-2.57944	4.08506	9.69675e-38	1.52298e-35
chr3	10237291	10237888	-3.04703	3.3	9.73623e-38	1.52811e-35
chr3	30647775	30648940	-2.81372	3.6764	9.92464e-38	1.5566e-35
chr2	240886307	240887324	-3.32379	4.01393	1.0199e-37	1.59741e-35
chr17	43170069	43171366	-2.58092	4.81233	1.01944e-37	1.59741e-35
chr22	37606039	37606860	3.30916	3.2853	1.02676e-37	1.60703e-35
chr16	83777833	83778759	-3.17511	3.39063	1.03191e-37	1.61397e-35
chr7	146976632	146977674	-2.71459	3.6723	1.03604e-37	1.6193e-35
chr1	63590157	63590901	-3.33698	3.24295	1.04518e-37	1.63246e-35
chr2	19549891	19550560	-2.39715	3.65315	1.05363e-37	1.64451e-35
chr10	105036128	105037705	2.71476	3.8117	1.05853e-37	1.65103e-35
chr10	74014276	74015463	-1.90723	4.99966	1.07966e-37	1.68282e-35
chr17	43926035	43927173	-2.60362	4.15246	1.08607e-37	1.69163e-35
chr5	95997516	95999228	-1.62143	5.65561	1.09758e-37	1.70839e-35
chr17	71263627	71264258	-3.35878	3.1492	1.10421e-37	1.71752e-35
chr1	1360893	1363092	-3.00475	6.00848	1.10722e-37	1.721e-35
chr13	31647796	31649113	2.64648	3.56637	1.11561e-37	1.73285e-35
chr12	46388542	46388881	-3.80911	3.03361	1.11951e-37	1.73771e-35
chr2	58674790	58675725	-2.89689	3.6948	1.13169e-37	1.75541e-35
chr19	14655709	14656974	-2.43315	4.76091	1.14923e-37	1.78139e-35
chr17	18133138	18134433	-2.99614	4.84236	1.18973e-37	1.8429e-35
chr2	177039242	177040724	-3.86647	4.2112	1.19263e-37	1.84611e-35
chr11	34459992	34461104	-2.26534	5.09109	1.19495e-37	1.84844e-35
chr5	92304741	92306344	-2.95591	3.86896	1.19701e-37	1.85036e-35
chr19	14887266	14888173	-3.26604	3.62204	1.20394e-37	1.85979e-35
chr12	123326295	123326789	-2.89627	3.44799	1.21254e-37	1.87179e-35
chr22	37945615	37946088	-3.43209	3.10539	1.22647e-37	1.892e-35
chr1	79083205	79083836	-3.17841	3.27036	1.23957e-37	1.91089e-35
chr3	123475986	123477380	-2.60121	3.66977	1.26426e-37	1.94763e-35
chr1	155941810	155942295	-2.63063	3.94294	1.26632e-37	1.94947e-35
chr18	64270849	64271758	-2.80594	3.68893	1.29022e-37	1.98491e-35
chr17	9175049	9176049	-2.98643	3.62755	1.29289e-37	1.98765e-35
chr13	41053363	41054461	-3.28498	3.7908	1.30651e-37	2.00721e-35
chr10	112554448	112555285	-2.85492	3.6548	1.31599e-37	2.02041e-35
chr2	25285060	25285931	-2.13176	4.64691	1.31905e-37	2.02373e-35
chr2	47548405	47549465	-2.69018	3.79881	1.32538e-37	2.03205e-35
chr22	49097900	49099715	-2.64959	4.97426	1.41446e-37	2.16716e-35
chr17	76140294	76141713	-2.81377	3.93353	1.42746e-37	2.18559e-35
chr1	156588732	156589465	-2.58504	3.90773	1.4724e-37	2.25147e-35
chr17	70879955	70880842	-3.12976	3.64382	1.47249e-37	2.25147e-35
chr16	27723069	27724288	-2.69783	3.96847	1.4792e-37	2.26019e-35
chr15	74066657	74067893	2.69229	3.39566	1.48491e-37	2.26738e-35
chr19	6509155	6510192	-4.29345	4.5721	1.5068e-37	2.29924e-35
chr4	189581753	189582516	-3.47929	3.31646	1.51338e-37	2.30773e-35
chr13	40763775	40765164	-2.85483	5.12436	1.51631e-37	2.31063e-35
chr20	30300343	30301127	-2.58351	3.91473	1.56706e-37	2.38634e-35
chr1	3266952	3267838	-2.47789	4.0125	1.62954e-37	2.47982e-35
chr4	38760823	38761504	-2.41335	4.0129	1.64007e-37	2.49248e-35
chr11	63341363	63342986	-3.26302	3.43701	1.63943e-37	2.49248e-35
chr14	47834082	47835212	-2.6713	4.13688	1.6461e-37	2.49995e-35
chr4	26239966	26241732	-3.21681	4.54032	1.66898e-37	2.53299e-35
chr2	95726530	95726814	-3.59269	3.00706	1.71446e-37	2.60027e-35
chr3	16216576	16217327	-2.57344	3.85926	1.7281e-37	2.61918e-35
chr7	25871256	25872572	-3.13343	3.2306	1.75003e-37	2.65064e-35
chr4	648797	649394	-3.03252	3.52479	1.77028e-37	2.6795e-35
chr5	126625607	126627395	-2.06839	5.09214	1.7786e-37	2.6903e-35
chr4	95372751	95373657	-1.77106	4.99576	1.81835e-37	2.74857e-35
chr20	47332856	47334085	-2.90867	4.11536	1.85309e-37	2.79921e-35
chr16	74758068	74759476	-3.64817	5.43847	1.8641e-37	2.81395e-35
chr12	110054960	110056020	-2.53081	4.10409	1.88158e-37	2.83843e-35
chr4	24659618	24660045	-3.56629	2.93579	1.89979e-37	2.86399e-35
chr1	219833983	219835485	-1.93213	4.65116	1.95305e-37	2.94231e-35
chr10	128359211	128359875	-2.94404	3.59701	1.96238e-37	2.9544e-35
chr7	150079641	150080083	-3.16828	3.54267	1.96421e-37	2.95518e-35
chr12	115945570	115946498	-3.45693	3.45908	1.96793e-37	2.95879e-35
chr1	182268988	182269691	-3.57129	3.01776	1.97148e-37	2.96216e-35
chr2	164870265	164871346	-2.65529	4.25154	1.97409e-37	2.96409e-35
chr6	39759215	39761225	-2.3899	4.38976	2.00857e-37	3.01385e-35
chr10	128593626	128595578	-3.27589	3.94122	2.04866e-37	3.07197e-35
chr11	75584459	75585268	-3.13779	3.47026	2.09622e-37	3.14119e-35
chr5	671620	672093	-1.97876	4.36975	2.10879e-37	3.15793e-35
chr8	122466408	122467557	-2.47076	3.88097	2.1156e-37	3.16602e-35
chr11	70474595	70475499	2.85121	3.62674	2.13232e-37	3.18892e-35
chr4	77129541	77130040	-2.8665	3.3722	2.13621e-37	3.19262e-35
chr13	49159455	49160354	-3.20743	3.18158	2.14107e-37	3.19776e-35
chr8	77599194	77599785	-3.53337	3.2035	2.15207e-37	3.21205e-35
chr19	2694253	2695863	-2.91393	5.21215	2.17105e-37	3.23825e-35
chr11	112715100	112715814	-3.22233	3.56462	2.17366e-37	3.23999e-35
chr1	154976978	154977809	-2.16219	4.46498	2.17895e-37	3.24572e-35
chr5	141150536	141152210	2.65107	4.1523	2.19559e-37	3.26835e-35
chr10	125318147	125319227	-2.34551	4.42099	2.19939e-37	3.27184e-35
chr9	80149120	80150183	-3.04669	3.67266	2.20406e-37	3.27662e-35
chr19	47759550	47761075	-1.78837	6.1008	2.23118e-37	3.31475e-35
chr1	83911112	83912268	-3.11563	3.5966	2.24344e-37	3.33078e-35
chr2	86128723	86130136	-3.74668	4.74897	2.26038e-37	3.35371e-35
chr8	93483532	93484404	-2.90545	3.57082	2.27479e-37	3.37288e-35
chr11	133990749	133991385	-2.3488	3.92338	2.27892e-37	3.37677e-35
chr5	149669192	149669967	2.27024	4.41092	2.33331e-37	3.45509e-35
chr14	86400331	86401579	-2.96425	3.31242	2.34344e-37	3.46781e-35
chr18	25666139	25667594	-2.43568	4.36573	2.46556e-37	3.64614e-35
chr5	10123591	10125042	-2.32859	4.95674	2.48292e-37	3.66939e-35
chr8	127570264	127570989	-1.89343	5.2939	2.49402e-37	3.68338e-35
chr2	159854843	159855852	-2.74951	3.62708	2.50469e-37	3.6943e-35
chr6	163767454	163768183	-2.7117	3.74846	2.50424e-37	3.6943e-35
chr8	122303145	122304268	-3.71423	4.01792	2.57089e-37	3.78945e-35
chr11	72461180	72461908	-3.38289	3.72342	2.60156e-37	3.83215e-35
chr14	73270477	73271856	-2.53098	4.08833	2.63555e-37	3.87969e-35
chr19	3570602	3571111	-3.27614	3.18676	2.72497e-37	4.00869e-35
chr14	91033159	91035207	-1.86863	5.11186	2.77544e-37	4.08028e-35
chr1	6230836	6232343	2.52762	4.10603	2.7844e-37	4.09077e-35
chr10	123291772	123292505	-3.55672	3.49246	2.8214e-37	4.14244e-35
chr15	45664285	45665004	-2.78799	3.64211	2.86965e-37	4.21053e-35
chr11	131462452	131463456	-2.46239	4.02032	2.87639e-37	4.21767e-35
chr20	21588410	21590342	-3.61995	4.94826	3.00403e-37	4.39675e-35
chr12	123963022	123964759	-1.86148	5.52055	3.00343e-37	4.39675e-35
chr14	75632386	75633439	-3.3601	3.83957	3.00437e-37	4.39675e-35
chr2	215193573	215194538	-3.40816	3.79654	3.08812e-37	4.51637e-35
chr2	236057264	236058746	-3.69511	3.93263	3.1713e-37	4.63501e-35
chr3	18008221	18009193	-2.62305	3.89412	3.18821e-37	4.65671e-35
chr9	534851	535625	-3.59826	2.88836	3.23183e-37	4.71736e-35
chr3	12985757	12987300	-2.04295	5.13525	3.26662e-37	4.76506e-35
chr6	44246506	44247546	2.87233	3.71361	3.29903e-37	4.80921e-35
chr17	45028175	45029491	2.73071	3.5188	3.32732e-37	4.84732e-35
chr20	19816342	19816971	-2.83505	3.69033	3.35273e-37	4.88119e-35
chr19	30862941	30863605	-2.87628	3.63701	3.35953e-37	4.88791e-35
chr11	63350178	63351307	-3.20035	3.54334	3.42542e-37	4.98056e-35
chr8	144294408	144295978	-2.62375	4.94715	3.50954e-37	5.09917e-35
chr13	112102879	112104257	-2.61866	3.72866	3.51152e-37	5.09917e-35
chr1	201431975	201432540	-2.70497	3.70797	3.53642e-37	5.13073e-35
chr17	43317785	43319386	2.57808	3.90079	3.5378e-37	5.13073e-35
chr19	4114929	4116330	2.80807	3.74192	3.58392e-37	5.19427e-35
chr19	6241101	6242539	-2.13484	4.9025	3.59053e-37	5.2005e-35
chr2	69056087	69057257	-2.58525	3.91494	3.62546e-37	5.24771e-35
chr13	21126957	21128084	-2.69487	3.91977	3.62805e-37	5.24808e-35
chr8	41908374	41910538	-1.9947	5.12052	3.6412e-37	5.26373e-35
chr17	73693778	73694352	-3.8685	3.68976	3.66124e-37	5.28931e-35
chr6	169650622	169651286	-2.6818	3.47137	3.67928e-37	5.31196e-35
chr5	139056007	139057036	-1.94505	5.27532	3.7043e-37	5.34465e-35
chr19	13182273	13183379	-3.02109	4.84858	3.71308e-37	5.3539e-35
chr8	8483116	8483835	-4.00112	2.6685	3.77521e-37	5.43999e-35
chr11	46939583	46940388	-3.16251	3.31697	3.79273e-37	5.46175e-35
chr15	30270094	30271386	-3.35474	3.05608	3.85327e-37	5.54539e-35
chr5	82858426	82859435	-2.84197	3.67765	3.88736e-37	5.58892e-35
chr8	99014001	99014652	-2.66163	3.82485	3.88848e-37	5.58892e-35
chr22	32322746	32323577	2.85342	3.5649	3.90082e-37	5.60307e-35
chr8	86375364	86376848	-1.8106	5.60433	3.9182e-37	5.62446e-35
chr9	18610715	18611516	-2.77367	3.84834	4.00311e-37	5.74267e-35
chr12	6309312	6310320	-2.92244	3.70227	4.00631e-37	5.74361e-35
chr21	28216401	28219143	-1.66186	6.59187	4.02096e-37	5.76095e-35
chr11	119485530	119486314	-2.91171	3.61256	4.12955e-37	5.91277e-35
chr22	46393088	46394025	-2.96268	3.68519	4.15097e-37	5.93966e-35
chr18	74696873	74698019	-2.62075	3.92183	4.26951e-37	6.10539e-35
chr9	36315986	36317333	-3.61813	4.68743	4.31988e-37	6.1735e-35
chr4	570444	572817	2.14076	4.74769	4.37411e-37	6.24705e-35
chr6	34433070	34434670	2.71061	3.88526	4.442e-37	6.33597e-35
chr8	27523650	27524800	-2.13975	4.37667	4.44093e-37	6.33597e-35
chr6	88432664	88433556	-2.73481	3.81429	4.46303e-37	6.36194e-35
chr7	140307091	140307928	-3.42879	3.80657	4.47526e-37	6.37534e-35
chr11	113576138	113577772	-3.32212	4.7407	4.53088e-37	6.45049e-35
chr19	12175199	12176300	-2.39145	4.25911	4.54518e-37	6.46677e-35
chr16	70734350	70735444	-2.43768	4.12819	4.55768e-37	6.48045e-35
chr9	38685088	38685926	-2.7021	3.61189	4.70283e-37	6.68261e-35
chr2	121932304	121933359	-3.30145	3.69767	4.75335e-37	6.75015e-35
chr17	38709669	38710788	-2.83079	3.89326	4.78446e-37	6.79005e-35
chr7	100728328	100729251	-3.50864	3.1672	4.79608e-37	6.80225e-35
chr17	17725487	17726244	-2.54095	3.95944	4.84181e-37	6.86278e-35
chr17	73716673	73717996	-2.94609	3.57818	4.87062e-37	6.89928e-35
chr17	4780205	4780856	-2.77356	3.58524	4.88918e-37	6.92122e-35
chr8	145082287	145082978	-3.684	2.71413	4.93637e-37	6.98363e-35
chr13	80510240	80511340	-2.27538	4.55956	4.95051e-37	6.99924e-35
chr20	44057912	44059141	-3.03388	3.46682	4.97883e-37	7.03487e-35
chr3	104155989	104157651	-2.37722	4.26552	5.00357e-37	7.06538e-35
chr8	21881419	21883101	2.09072	4.34901	5.01566e-37	7.07801e-35
chr14	93485414	93486963	-1.956	4.82501	5.03532e-37	7.10132e-35
chr11	71143873	71145131	-2.38156	4.46558	5.05832e-37	7.12928e-35
chr12	129453242	129455033	2.08859	4.47483	5.08425e-37	7.16135e-35
chr16	902341	903603	-3.18901	4.44537	5.17929e-37	7.29066e-35
chr1	19267518	19268755	-3.32517	4.70118	5.23014e-37	7.35304e-35
chr16	57323246	57324621	-2.80969	3.80988	5.22935e-37	7.35304e-35
chr17	40126654	40128677	-2.30583	5.37083	5.2905e-37	7.43326e-35
chr7	116989381	116990673	-3.72496	3.80052	5.37834e-37	7.55198e-35
chr7	150828201	150829621	-2.05482	4.61353	5.44741e-37	7.6442e-35
chr5	77193811	77194767	-3.35801	3.67403	5.47158e-37	7.67333e-35
chr9	116343978	116344570	-3.17042	3.54178	5.57914e-37	7.8193e-35
chr2	16170234	16171572	-3.28461	4.21706	5.80591e-37	8.13206e-35
chr1	38229828	38231080	2.82914	3.89863	5.83111e-37	8.16229e-35
chr2	219819456	219820393	3.03117	3.47158	5.95005e-37	8.32361e-35
chr2	66801853	66803515	-2.31885	4.04852	6.0913e-37	8.51591e-35
chr11	34653242	34654545	-2.62892	3.7497	6.09508e-37	8.51591e-35
chr8	123799887	123800428	-2.83031	3.56007	6.12179e-37	8.54793e-35
chr4	154090760	154091449	-2.7362	3.67454	6.19607e-37	8.64628e-35
chr1	211908842	211909554	-2.52867	3.90488	6.27755e-37	8.75455e-35
chr1	156093054	156094052	-2.35251	4.33186	6.32087e-37	8.80952e-35
chr19	4016258	4017506	-2.84558	4.52267	6.4068e-37	8.91938e-35
chr11	82552912	82553726	-3.16142	3.84121	6.40762e-37	8.91938e-35
chr4	83691500	83692580	-3.30384	4.48151	6.44122e-37	8.96062e-35
chr8	11665475	11666734	-2.00848	4.97875	6.47592e-37	9.00333e-35
chr2	110744105	110746064	1.86524	4.75269	6.56499e-37	9.12152e-35
chr11	63686405	63688081	-2.0757	4.90732	6.67246e-37	9.26513e-35
chr13	90340903	90341977	-3.19017	3.57375	6.68966e-37	9.2833e-35
chr16	30020846	30022642	2.45213	4.03079	6.77132e-37	9.39082e-35
chr14	93424853	93426068	-2.02166	4.90527	6.8119e-37	9.44129e-35
chr17	19287607	19288696	-2.71559	3.71091	6.8739e-37	9.52136e-35
chr8	10849957	10851317	2.57395	3.58452	6.88332e-37	9.52855e-35
chr14	77780391	77781932	-2.4472	4.32476	7.01343e-37	9.7027e-35
chr9	82103826	82104892	-3.14224	3.3732	7.03195e-37	9.72235e-35
chr3	11178449	11179547	2.90819	3.77772	7.07674e-37	9.77827e-35
chr16	67204019	67205004	-2.26015	4.06656	7.42863e-37	1.02582e-34
chr5	156535526	156536660	-2.79669	3.35112	7.43413e-37	1.02595e-34
chr9	126130421	126131220	-3.16322	4.02057	7.47895e-37	1.0315e-34
chr21	34397323	34397714	-4.26202	3.32591	7.52459e-37	1.03716e-34
chr8	25165137	25166938	-3.28088	4.65368	7.8013e-37	1.07465e-34
chr7	154861688	154863566	2.15975	4.39113	7.82262e-37	1.07676e-34
chr10	123282751	123283819	-2.51405	4.38007	7.82623e-37	1.07676e-34
chr1	228971774	228972815	-4.13397	4.22465	7.91345e-37	1.0881e-34
chr12	130738885	130739813	-3.43559	3.11637	7.94295e-37	1.09149e-34
chr8	61777469	61778425	-2.58821	3.97162	7.98473e-37	1.09656e-34
chr9	123676502	123677103	-3.42318	3.6789	8.12405e-37	1.11501e-34
chr11	119185918	119187264	-2.35931	4.85014	8.25093e-37	1.13174e-34
chr20	62132950	62134428	2.36481	4.20517	8.26715e-37	1.13327e-34
chr8	13416263	13417008	-3.33865	2.80824	8.44126e-37	1.15644e-34
chr19	54973980	54976444	-1.84863	5.58916	8.75585e-37	1.19881e-34
chr2	19320473	19321452	-2.80297	3.60107	8.78215e-37	1.20168e-34
chr6	74289307	74290919	-2.08314	4.4615	8.8789e-37	1.21418e-34
chr1	228083403	228084699	-2.53953	4.06155	8.89217e-37	1.21525e-34
chr9	130727471	130728606	-2.08001	4.92611	8.95317e-37	1.22285e-34
chr4	4397243	4399045	2.33548	3.98116	8.98957e-37	1.22708e-34
chr20	55840769	55842029	-2.52668	3.65548	8.99786e-37	1.22746e-34
chr8	18870864	18872563	-3.61362	4.63854	9.15479e-37	1.24812e-34
chr15	72598491	72599917	2.74465	3.98616	9.31711e-37	1.26948e-34
chr13	44817049	44818892	-2.49157	4.35078	9.39164e-37	1.27886e-34
chr7	104445744	104446732	-2.53716	3.33715	9.62777e-37	1.31022e-34
chr12	1929271	1930762	2.81261	4.40059	9.63922e-37	1.31099e-34
chr3	39508393	39509238	-3.36348	3.29473	9.65565e-37	1.31243e-34
chr2	134531493	134532936	-3.10399	3.29782	9.73503e-37	1.32242e-34
chr4	14219705	14220679	-2.74075	3.4676	9.81209e-37	1.33208e-34
chr1	60382110	60383824	-3.46978	4.38576	9.82514e-37	1.33305e-34
chr6	148663162	148664510	-2.20855	4.26669	9.85331e-37	1.33607e-34
chr2	240043063	240043787	-2.66126	3.82523	1.02734e-36	1.39137e-34
chr13	100611060	100612438	-3.83855	3.50506	1.02735e-36	1.39137e-34
chr11	62688641	62689888	2.09328	4.36878	1.02946e-36	1.39339e-34
chr1	46638796	46640061	2.72135	3.90392	1.04458e-36	1.41301e-34
chr2	121199108	121200432	-2.58092	4.07351	1.04952e-36	1.41856e-34
chr22	38294394	38295260	-3.10182	3.51779	1.04994e-36	1.41856e-34
chr19	485109	486435	-3.48238	4.68319	1.05745e-36	1.42784e-34
chr18	5969311	5970476	-3.01778	4.12375	1.06201e-36	1.43314e-34
chr4	58048064	58049200	-3.02316	3.71509	1.0775e-36	1.45318e-34
chr17	66906259	66907492	-4.16219	4.00036	1.0885e-36	1.46713e-34
chr1	221052268	221053627	-2.80671	3.92653	1.11958e-36	1.50812e-34
chr7	35824879	35825359	-3.46807	3.05354	1.12166e-36	1.51002e-34
chr1	90298810	90299709	-3.03273	3.84736	1.12267e-36	1.51047e-34
chr12	54191922	54192794	-3.21159	3.39316	1.13298e-36	1.52343e-34
chr16	51301569	51302841	-3.0403	4.2174	1.13393e-36	1.52381e-34
chr1	201688664	201689652	-2.49855	4.36365	1.15141e-36	1.54637e-34
chr9	1051484	1052306	-3.22537	3.60578	1.17268e-36	1.574e-34
chr1	36625569	36626155	-2.70751	3.90308	1.17363e-36	1.57433e-34
chr11	119287587	119288917	2.56666	3.91487	1.18008e-36	1.58204e-34
chr11	2753725	2754147	-3.32761	3.16063	1.18634e-36	1.58948e-34
chr11	33036849	33038142	-2.22208	4.4263	1.20752e-36	1.6169e-34
chr7	139337853	139338304	-2.82575	3.31073	1.21914e-36	1.6315e-34
chr11	78029376	78030423	-2.31492	4.49185	1.22448e-36	1.63767e-34
chr16	84389717	84391418	-1.95592	5.06878	1.22685e-36	1.63987e-34
chr1	208278371	208279980	-2.36087	4.45975	1.22887e-36	1.6416e-34
chr12	50372728	50373883	-2.42335	4.17953	1.23021e-36	1.64241e-34
chr1	97610182	97611593	-2.40125	4.21732	1.23953e-36	1.65387e-34
chr7	124364086	124364879	-3.16147	3.40968	1.25641e-36	1.6754e-34
chr1	244318137	244319368	-2.64608	3.95472	1.26055e-36	1.67992e-34
chr1	44007329	44008510	-2.06935	4.6907	1.28542e-36	1.71205e-34
chr3	156847557	156848666	-2.40432	4.236	1.29958e-36	1.72989e-34
chr1	9448157	9449179	-3.71097	4.67628	1.30352e-36	1.73412e-34
chr15	31584589	31585511	-3.55826	3.46653	1.30878e-36	1.74008e-34
chr19	1411512	1412482	-2.15325	4.78693	1.31719e-36	1.75023e-34
chr18	55379366	55380394	-2.59223	3.91121	1.35342e-36	1.79732e-34
chr1	44484981	44485661	-2.93292	3.56317	1.37988e-36	1.83137e-34
chr11	131368370	131369392	-2.60301	3.77004	1.39371e-36	1.84864e-34
chr6	134885483	134886388	-3.26884	4.65934	1.40559e-36	1.8633e-34
chr13	113411336	113412277	-2.90367	3.96103	1.42198e-36	1.88391e-34
chr3	9905690	9906713	-3.05023	3.15011	1.42748e-36	1.89009e-34
chr4	102035963	102036867	-2.62689	3.77957	1.43169e-36	1.89456e-34
chr3	181469906	181470612	-3.34559	3.37113	1.43347e-36	1.8958e-34
chr11	615299	616385	-2.32178	4.25816	1.43435e-36	1.89585e-34
chr16	1175086	1176308	2.78159	3.84104	1.44084e-36	1.9033e-34
chr8	99016814	99018693	-2.36636	5.28522	1.44766e-36	1.91118e-34
chr22	41789907	41790920	-2.76805	3.68099	1.47147e-36	1.94036e-34
chr9	140061034	140064228	2.92611	5.34317	1.47143e-36	1.94036e-34
chr6	31035595	31036975	-1.9677	5.23578	1.47767e-36	1.94739e-34
chr9	130441715	130442919	3.07784	3.43975	1.50037e-36	1.97614e-34
chr8	25902756	25903613	-2.83802	3.44979	1.50424e-36	1.98008e-34
chr6	132453567	132454725	-2.48143	3.84075	1.52745e-36	2.00947e-34
chr18	7459690	7460808	-2.37628	4.06301	1.53308e-36	2.01569e-34
chr2	47536838	47538825	-4.01566	5.48931	1.54945e-36	2.03603e-34
chr1	155292753	155294537	-1.68585	5.86575	1.55148e-36	2.0375e-34
chr19	8407895	8408538	-3.48487	2.98844	1.57173e-36	2.0629e-34
chr16	24219631	24220859	-2.26767	4.22951	1.60629e-36	2.10703e-34
chr6	109636969	109637330	-3.4359	2.80728	1.61983e-36	2.12356e-34
chr8	24584184	24585566	-2.72931	3.65669	1.62708e-36	2.13182e-34
chr14	105168874	105169549	-2.41179	3.76615	1.64262e-36	2.15093e-34
chr2	97073104	97073915	-2.19545	4.06042	1.65027e-36	2.15969e-34
chr21	29185773	29186888	-2.75109	3.71235	1.68782e-36	2.20755e-34
chr8	61925058	61926679	-3.02329	4.4485	1.69734e-36	2.21871e-34
chr13	103600027	103601040	-2.71489	3.86169	1.70144e-36	2.22278e-34
chr17	79102515	79103406	-3.23409	5.52701	1.70718e-36	2.22899e-34
chr5	179496357	179497613	-2.14916	4.31878	1.71663e-36	2.24003e-34
chr1	234735251	234736688	-1.9543	4.60811	1.72115e-36	2.24462e-34
chr9	29514277	29515083	-3.00871	3.57589	1.73583e-36	2.26245e-34
chr14	104816264	104817399	-3.15344	3.44729	1.7618e-36	2.29498e-34
chr8	86896497	86897632	-3.31167	3.76629	1.76403e-36	2.29655e-34
chr10	31422280	31423769	-1.74793	5.26255	1.76707e-36	2.29919e-34
chr18	53664468	53666174	-2.09108	4.79613	1.80038e-36	2.34117e-34
chr2	55934280	55935599	-2.73495	3.70063	1.83746e-36	2.38801e-34
chr8	109596244	109597168	-2.66331	3.6562	1.83994e-36	2.38985e-34
chr3	144382162	144383188	-3.34767	3.78671	1.96604e-36	2.55216e-34
chr10	98818194	98819286	2.27047	3.82706	1.9785e-36	2.56687e-34
chr12	123337509	123337945	-2.8454	3.52935	2.00915e-36	2.60513e-34
chr10	45350186	45351119	-3.13388	3.41069	2.01735e-36	2.61426e-34
chr3	170143319	170143947	-3.13287	3.9168	2.02675e-36	2.62492e-34
chr5	36683675	36684647	-3.40147	4.2386	2.05928e-36	2.66553e-34
chr16	69928443	69929149	-2.93394	3.56398	2.07393e-36	2.68295e-34
chr8	68994592	68995225	-3.0874	3.47398	2.11823e-36	2.73869e-34
chr14	69821471	69822503	2.81566	3.49762	2.13925e-36	2.76428e-34
chr4	88898694	88899054	-4.24269	2.43038	2.17651e-36	2.8108e-34
chr15	85655899	85656959	-3.55814	4.10683	2.19284e-36	2.83027e-34
chr17	43796511	43797718	3.12283	3.25771	2.20562e-36	2.84514e-34
chr3	58372458	58374084	-2.64584	4.57758	2.2129e-36	2.85289e-34
chr12	93410386	93411360	-3.09778	3.61553	2.22641e-36	2.86867e-34
chr1	203243631	203244537	-2.18334	4.48401	2.30798e-36	2.97207e-34
chr5	176048447	176049202	2.86559	3.5163	2.32599e-36	2.99355e-34
chr15	43885591	43887009	2.0826	4.50652	2.33632e-36	3.00513e-34
chr10	23325395	23326886	-2.78626	3.73496	2.3889e-36	3.071e-34
chr1	229125278	229126912	-2.6111	3.95088	2.40331e-36	3.08777e-34
chr4	155514564	155515641	-3.12955	3.64059	2.41126e-36	3.09621e-34
chr4	81107670	81108193	-2.76637	3.34772	2.43281e-36	3.1221e-34
chr19	51198566	51199850	2.77695	3.8068	2.45194e-36	3.14486e-34
chr21	34488915	34490366	-3.38158	4.73271	2.46533e-36	3.16023e-34
chr3	9985679	9986903	2.57192	3.74637	2.47379e-36	3.16928e-34
chr10	74019241	74021439	-1.67294	5.518	2.48898e-36	3.18693e-34
chr12	771210	773236	-2.55812	4.93464	2.50366e-36	3.20391e-34
chr1	19264908	19265763	-2.98121	3.68736	2.54854e-36	3.25948e-34
chr6	42938795	42940158	2.93762	3.45864	2.57858e-36	3.29603e-34
chr11	122072905	122074357	-2.44776	4.25058	2.60791e-36	3.33163e-34
chr3	4909287	4911018	-1.6706	5.34013	2.61099e-36	3.33367e-34
chr1	46687230	46688082	-2.82486	3.66668	2.6155e-36	3.33754e-34
chr2	170218255	170219518	-2.25435	4.40545	2.61718e-36	3.3378e-34
chr19	5290260	5290805	-3.10746	3.62159	2.6235e-36	3.34397e-34
chr13	80511594	80512695	-2.31048	4.27682	2.69284e-36	3.4304e-34
chr5	67483033	67484208	-2.46452	4.71204	2.69841e-36	3.43555e-34
chr1	43833226	43834361	-2.1465	4.82459	2.70433e-36	3.44115e-34
chr11	82467952	82469481	-2.42586	4.0637	2.72422e-36	3.4645e-34
chr2	217448179	217449384	-2.76052	3.74587	2.77684e-36	3.52942e-34
chr19	46422624	46423580	-3.10384	3.38747	2.879e-36	3.6572e-34
chr15	23810591	23811700	-3.17114	3.7307	2.91422e-36	3.69986e-34
chr10	114709605	114710175	-2.28589	4.3097	2.91801e-36	3.70258e-34
chr17	47592441	47593306	-3.4028	3.18076	2.95182e-36	3.74338e-34
chr1	41898077	41899190	-2.31737	4.11447	2.9845e-36	3.78268e-34
chr19	42500130	42500959	3.07561	3.69037	3.02251e-36	3.82871e-34
chr15	100526372	100527715	-2.58734	3.88192	3.03766e-36	3.84573e-34
chr1	229158190	229159029	-3.24093	3.40367	3.06426e-36	3.87657e-34
chr10	122913568	122915257	-2.54432	4.07746	3.06546e-36	3.87657e-34
chr3	5228706	5230169	-1.70963	5.65511	3.07959e-36	3.89226e-34
chr10	71251902	71252809	-3.40023	3.97782	3.09633e-36	3.91122e-34
chr5	34503609	34504662	-2.88442	3.75594	3.12874e-36	3.94994e-34
chr8	145840489	145842098	-2.38905	4.44317	3.13324e-36	3.95341e-34
chr12	101693599	101694470	-3.2451	3.4604	3.16884e-36	3.99609e-34
chr2	217295398	217296665	2.82622	3.25538	3.2062e-36	4.03968e-34
chr22	24983979	24985341	-2.54088	4.81628	3.20699e-36	4.03968e-34
chr2	205130341	205131070	-3.50156	3.04639	3.23965e-36	4.07854e-34
chr17	48132464	48134178	2.188	4.41004	3.2445e-36	4.08236e-34
chr5	149674765	149675984	2.27444	4.19042	3.28111e-36	4.12612e-34
chr11	78042566	78043681	-3.70592	4.24643	3.28627e-36	4.1303e-34
chr9	113800003	113801457	-2.36944	4.30772	3.39984e-36	4.27065e-34
chr12	61582358	61583778	-2.73026	3.78623	3.4392e-36	4.31769e-34
chr15	43985490	43987068	2.04336	4.56306	3.45781e-36	4.33864e-34
chr3	122282414	122283857	-2.26186	4.34081	3.51927e-36	4.41329e-34
chr11	9710411	9711683	-2.10274	4.33383	3.57823e-36	4.48474e-34
chr7	137137358	137138643	-2.64086	3.61835	3.58131e-36	4.48609e-34
chr8	67357837	67358848	-3.32257	3.14194	3.61865e-36	4.53035e-34
chr7	2563249	2564213	-2.84803	4.1688	3.63715e-36	4.55098e-34
chr6	110876172	110876704	-3.90718	3.02762	3.80964e-36	4.76417e-34
chr14	76044030	76045511	-2.54056	4.14646	3.81368e-36	4.76657e-34
chr1	44972693	44974396	-4.40381	5.15258	3.92075e-36	4.89768e-34
chr3	10744143	10745078	2.88968	3.53624	3.92726e-36	4.90309e-34
chr5	65097069	65098548	-2.32333	4.32914	3.93928e-36	4.91536e-34
chr21	22736852	22738046	-2.6722	3.64804	3.97928e-36	4.96254e-34
chr8	134309151	134310426	-1.75086	5.47722	4.00346e-36	4.98993e-34
chr9	139407231	139407714	-3.28703	2.97546	4.03061e-36	5.02099e-34
chr3	156391579	156393483	-1.59082	6.09257	4.04197e-36	5.03235e-34
chr10	126841297	126842046	-2.65822	3.74945	4.05004e-36	5.03961e-34
chr5	42858764	42859555	-3.45066	3.4942	4.10092e-36	5.10011e-34
chr22	39178454	39179852	2.41721	3.84487	4.17079e-36	5.18414e-34
chr13	53312689	53314194	-2.55584	3.81562	4.21903e-36	5.24121e-34
chr19	11557177	11558938	-2.12445	4.88114	4.30375e-36	5.34351e-34
chr19	46803953	46804504	-3.08491	2.95738	4.3498e-36	5.39771e-34
chr4	24660626	24661729	-3.29348	3.73297	4.52651e-36	5.6139e-34
chr13	113695411	113696167	-2.69805	3.80084	4.58558e-36	5.68403e-34
chr6	95081385	95082433	-2.8696	3.49409	4.70404e-36	5.82765e-34
chr10	73734207	73734742	-3.14507	3.26866	4.72515e-36	5.84927e-34
chr11	71796736	71797709	-2.6439	3.56719	4.72669e-36	5.84927e-34
chr6	148776821	148777586	-2.64798	3.93337	4.77595e-36	5.907e-34
chr11	61722242	61723575	-2.19903	4.07792	4.80788e-36	5.94321e-34
chr2	153309580	153310472	-2.40356	4.20789	4.81374e-36	5.9472e-34
chr14	65419558	65420986	2.44921	3.80452	4.84098e-36	5.97757e-34
chr5	77267679	77268993	-3.1512	3.4376	4.90602e-36	6.05457e-34
chr5	177773534	177774496	-3.32707	3.32027	4.93763e-36	6.09024e-34
chr17	6457963	6459358	2.38121	4.07993	5.03795e-36	6.21057e-34
chr6	28602143	28603959	2.35581	3.97851	5.15156e-36	6.34715e-34
chr8	134280917	134281633	-2.73753	3.58004	5.19063e-36	6.39179e-34
chr5	11523803	11524863	-2.47346	4.04086	5.21992e-36	6.42435e-34
chr12	123332405	123332704	-3.44446	3.08859	5.33528e-36	6.56275e-34
chr7	1016872	1017807	-2.88443	4.08934	5.35365e-36	6.58175e-34
chr17	74593749	74594591	-3.14945	2.88658	5.35677e-36	6.58199e-34
chr3	49674180	49675262	3.05026	3.5471	5.4181e-36	6.65371e-34
chr9	19481526	19482554	-1.93339	4.90334	5.43592e-36	6.67197e-34
chr20	44851039	44852189	2.87964	3.36984	5.51018e-36	6.75942e-34
chr7	14028915	14031484	-1.5044	5.86986	5.55462e-36	6.81023e-34
chr2	15214904	15216039	-2.85879	3.47334	5.58571e-36	6.84462e-34
chr15	71055035	71056333	-2.49476	4.04514	5.7054e-36	6.98749e-34
chr10	14371768	14373095	2.47748	3.78457	5.74126e-36	7.02758e-34
chr1	48043447	48044950	-3.23548	3.44182	5.76547e-36	7.05339e-34
chr4	37393957	37394915	-2.61022	3.37986	5.78559e-36	7.07416e-34
chr18	77957959	77959552	-2.38065	4.29757	5.8448e-36	7.14267e-34
chr6	53348269	53349951	-2.30551	3.94139	5.93955e-36	7.25453e-34
chr20	20937043	20937797	-3.23647	3.07821	5.98014e-36	7.30014e-34
chr3	14501813	14502685	-2.58753	3.59799	6.06129e-36	7.3952e-34
chr18	68135969	68136872	-2.67092	3.81183	6.14343e-36	7.49136e-34
chr2	224906237	224906758	-3.28136	2.87138	6.18566e-36	7.53877e-34
chr1	120254368	120257010	-1.79238	5.33331	6.28542e-36	7.65621e-34
chr3	117117985	117118953	-2.27978	4.09053	6.40633e-36	7.79927e-34
chr14	77767219	77768152	-2.25892	3.83024	6.53416e-36	7.9506e-34
chr18	13566859	13567393	-3.39173	3.48492	6.53881e-36	7.95196e-34
chr8	87006028	87006830	-2.86257	3.36286	6.57986e-36	7.99757e-34
chr20	20056650	20057360	-3.13533	3.47309	6.66364e-36	8.09503e-34
chr4	154059897	154060883	-3.20785	3.65137	6.69553e-36	8.12938e-34
chr10	7486257	7487842	-2.17984	3.99026	6.75434e-36	8.19637e-34
chr12	118576914	118577627	-2.86035	3.33378	6.76618e-36	8.20632e-34
chr5	90598676	90599547	-3.28009	3.21745	6.83778e-36	8.28869e-34
chr10	73571334	73572399	-2.09486	3.96521	6.84391e-36	8.29166e-34
chr14	65149718	65150666	-4.11715	4.60858	6.9287e-36	8.38988e-34
chr2	213401159	213402920	-1.91976	4.73784	7.10733e-36	8.60155e-34
chr8	143273870	143274775	2.79972	4.88027	7.13773e-36	8.6337e-34
chr17	55989351	55989851	-2.71327	3.6747	7.19536e-36	8.69874e-34
chr13	59686025	59687117	-3.00714	3.44425	7.42572e-36	8.97241e-34
chr14	34419447	34420556	-1.84634	5.00681	7.44595e-36	8.99203e-34
chr7	117368745	117369403	-2.67929	3.41712	7.47971e-36	9.02796e-34
chr2	15870249	15871147	-2.4148	3.83919	7.5483e-36	9.10587e-34
chr2	33700568	33701936	-1.84831	4.51742	7.66839e-36	9.24579e-34
chr9	129485543	129486614	2.50603	3.74236	7.71313e-36	9.29476e-34
chr5	172150564	172152139	-2.61666	3.83599	7.72718e-36	9.30671e-34
chr10	121410475	121411842	-2.69207	3.57791	7.77876e-36	9.36382e-34
chr2	97572985	97573799	-3.08604	3.01001	7.83386e-36	9.42512e-34
chr5	16600315	16600895	-2.78667	3.39653	7.88749e-36	9.48457e-34
chr4	165918554	165920542	-2.96522	4.35826	8.17088e-36	9.8201e-34
chr4	7366702	7368528	-1.97928	5.06951	8.29256e-36	9.96102e-34
chr17	3405354	3406458	-2.9268	3.526	8.33498e-36	1.00066e-33
chr3	124490808	124491834	-2.26467	4.02784	8.40343e-36	1.00835e-33
chr17	56606648	56607062	-2.514	3.58995	8.41055e-36	1.00866e-33
chr15	92576479	92577819	2.39849	3.74548	8.42651e-36	1.01004e-33
chr14	65175217	65175797	-3.31862	3.0909	8.45947e-36	1.01345e-33
chr16	50625622	50626826	-2.29833	4.46875	8.55575e-36	1.02444e-33
chr2	171368610	171369318	-3.12782	3.25294	8.58276e-36	1.02713e-33
chr12	114624017	114625204	-3.51804	4.26077	8.69859e-36	1.04044e-33
chr5	95066410	95068137	-1.83354	5.15279	8.89968e-36	1.06392e-33
chr2	1870083	1870941	2.68942	4.24235	9.09508e-36	1.08671e-33
chr18	3359705	3360800	-3.05705	3.22832	9.15169e-36	1.09289e-33
chr11	117511676	117512642	-2.3558	4.20272	9.16474e-36	1.09387e-33
chr18	10032236	10033351	-3.07233	3.26368	9.17886e-36	1.09497e-33
chr18	3451362	3451739	-3.57707	2.87498	9.18457e-36	1.09507e-33
chr2	47880833	47881998	-2.82346	3.47842	9.24968e-36	1.10167e-33
chr11	94882770	94883284	-2.24313	3.63381	9.24865e-36	1.10167e-33
chr11	130238743	130240249	-3.4816	4.35504	9.28254e-36	1.105e-33
chr11	12097829	12099263	2.77099	3.33625	9.30647e-36	1.10726e-33
chr4	79573265	79574022	-3.12818	3.04746	9.44579e-36	1.12325e-33
chr13	97894723	97895854	-2.12178	4.4894	9.68427e-36	1.151e-33
chr2	240366313	240366666	-3.87984	2.70466	9.72025e-36	1.15426e-33
chr1	234971793	234972783	-2.57994	3.65491	9.72195e-36	1.15426e-33
chr11	118559643	118561354	-1.8614	5.53576	9.79043e-36	1.16178e-33
chr1	2901348	2902183	-3.16265	3.34637	9.93537e-36	1.17835e-33
chr17	46199326	46200989	-2.42334	4.50763	9.97834e-36	1.18283e-33
chr1	116575882	116576786	-2.746	3.7768	1.00281e-35	1.18811e-33
chr9	36148341	36149644	-2.52882	4.14265	1.00539e-35	1.19053e-33
chr12	105062112	105063681	-1.81871	5.08513	1.00936e-35	1.1946e-33
chr6	148719358	148720392	-2.43583	3.85528	1.01047e-35	1.19529e-33
chr19	17864766	17865176	-2.85081	3.51806	1.01256e-35	1.19713e-33
chr8	39912196	39913341	-2.89424	4.16069	1.07513e-35	1.27045e-33
chr1	44482762	44483175	-3.45104	2.90055	1.10006e-35	1.29922e-33
chr2	121583191	121584217	-2.2653	4.48041	1.115e-35	1.31617e-33
chr16	19796521	19797613	-3.54223	3.05273	1.11787e-35	1.31887e-33
chr9	124029881	124031536	-1.78495	5.12908	1.13931e-35	1.34347e-33
chr5	60933393	60934769	-3.01831	4.35421	1.14583e-35	1.35045e-33
chr16	85319347	85321142	-1.86566	5.2537	1.1649e-35	1.3722e-33
chr7	32824681	32825826	-3.05125	3.64777	1.16749e-35	1.37453e-33
chr6	110855872	110856608	-2.7984	3.7142	1.17945e-35	1.38788e-33
chr12	46120626	46121936	-1.59955	5.46976	1.1865e-35	1.39546e-33
chr22	19884036	19885130	2.84694	3.45102	1.19172e-35	1.40086e-33
chr6	166709578	166710665	-2.68713	4.11259	1.19253e-35	1.40108e-33
chr3	23860916	23862220	-2.58332	3.81507	1.19371e-35	1.40174e-33
chr7	73720389	73721868	-2.36237	4.79004	1.1972e-35	1.4051e-33
chr7	139331210	139332148	-2.47842	4.09027	1.22489e-35	1.43685e-33
chr19	1302149	1303390	-3.3372	4.22466	1.23559e-35	1.44865e-33
chr7	10161250	10163009	-2.22446	5.03729	1.23944e-35	1.45241e-33
chr2	75129356	75130125	-3.36559	3.22163	1.24425e-35	1.45728e-33
chr12	55382176	55383018	-2.62832	3.48142	1.24626e-35	1.45888e-33
chr11	118477969	118480621	-2.05238	6.57563	1.25423e-35	1.46745e-33
chr20	19866552	19867250	-2.99377	3.35279	1.25949e-35	1.47283e-33
chr17	72267710	72268587	-3.16695	3.41579	1.26726e-35	1.48115e-33
chr16	9691871	9692748	-2.42303	3.43236	1.27736e-35	1.49218e-33
chr11	45306740	45308150	2.54103	3.81164	1.30013e-35	1.518e-33
chr17	40144018	40145203	-2.89557	3.49035	1.3156e-35	1.53526e-33
chr19	2546266	2547003	-2.5928	3.92975	1.31716e-35	1.53628e-33
chr2	191044437	191046453	-1.8817	5.27948	1.3225e-35	1.54172e-33
chr14	21537054	21540035	-2.19726	6.19433	1.32699e-35	1.54616e-33
chr1	39394735	39395588	-2.99379	4.30457	1.37016e-35	1.59563e-33
chr11	128422529	128423444	-2.33265	4.02983	1.37302e-35	1.59813e-33
chr1	43760832	43761661	-2.72741	3.22802	1.42168e-35	1.65392e-33
chr4	82486180	82487629	-2.42564	3.86226	1.45126e-35	1.68746e-33
chr2	211325278	211326222	-2.57842	3.64052	1.45576e-35	1.69181e-33
chr1	42241561	42243605	-3.00437	4.97963	1.46023e-35	1.69613e-33
chr6	44224200	44225799	-1.75152	5.16189	1.48257e-35	1.72119e-33
chr11	119661719	119663023	2.48236	3.65139	1.48776e-35	1.72633e-33
chr22	42713521	42714679	2.4097	3.74227	1.52739e-35	1.7714e-33
chr18	34973819	34974921	-1.68424	5.20757	1.52994e-35	1.77345e-33
chr2	111140618	111142607	1.80376	4.76425	1.53274e-35	1.77578e-33
chr1	113584295	113585756	-2.90039	4.47868	1.53724e-35	1.78007e-33
chr2	200663107	200664390	-2.69514	3.49111	1.55508e-35	1.79981e-33
chr10	91133641	91135008	-1.83408	4.74944	1.57803e-35	1.82543e-33
chr11	78052898	78053414	-3.67934	3.02562	1.59221e-35	1.84089e-33
chr2	2551216	2552243	-3.47427	3.42808	1.65354e-35	1.91082e-33
chr10	75350945	75351306	-3.69904	2.64413	1.66572e-35	1.9239e-33
chr9	87652827	87653395	-2.70505	3.38216	1.67779e-35	1.93685e-33
chr3	105084956	105085893	-1.49967	5.72842	1.69218e-35	1.95247e-33
chr2	46523706	46524915	-3.66906	3.77567	1.70161e-35	1.9623e-33
chr21	45612061	45613431	-3.10606	4.38391	1.70245e-35	1.9623e-33
chr22	37957725	37958099	-3.27517	2.98035	1.70742e-35	1.96702e-33
chr19	898432	899320	2.85791	3.35641	1.71324e-35	1.97272e-33
chr2	201983052	201984089	-2.39638	3.97294	1.74088e-35	2.00353e-33
chr12	95043088	95044640	-2.27607	4.44999	1.74374e-35	2.00579e-33
chr5	178669680	178670879	-2.87609	3.49699	1.74699e-35	2.00851e-33
chr11	120067916	120069366	-3.56938	3.67478	1.80935e-35	2.07914e-33
chr17	36725168	36725765	-2.51586	4.05243	1.82992e-35	2.1017e-33
chr19	41100056	41101085	2.76149	3.67015	1.8436e-35	2.11633e-33
chr14	103417170	103417838	-3.28819	3.80672	1.84911e-35	2.12158e-33
chr3	167812511	167814400	-1.58973	6.24425	1.8718e-35	2.14652e-33
chr22	49314759	49315422	-3.31286	3.11643	1.92456e-35	2.2059e-33
chr17	19630555	19632146	-2.08109	4.59438	1.96718e-35	2.25361e-33
chr8	95960685	95962736	-2.01364	5.25332	1.98913e-35	2.27759e-33
chr16	50572803	50574847	-2.67591	4.27662	1.99064e-35	2.27816e-33
chr19	10399369	10401306	2.33633	4.32365	1.99236e-35	2.27897e-33
chr1	234685926	234687051	-2.40117	4.31504	2.00602e-35	2.29343e-33
chr22	37607784	37608882	2.82397	3.50424	2.00725e-35	2.29367e-33
chr19	6739451	6739800	-2.73947	3.21869	2.03126e-35	2.31993e-33
chr19	35790409	35791385	-3.8072	4.1317	2.09035e-35	2.38621e-33
chr6	105584039	105585651	-2.16103	4.402	2.13139e-35	2.4306e-33
chr1	33539781	33540844	-2.723	4.00379	2.13061e-35	2.4306e-33
chr12	110157886	110158649	-2.36702	3.92989	2.14596e-35	2.44597e-33
chr4	41148287	41149225	-2.606	3.96688	2.16435e-35	2.46569e-33
chr6	7143618	7144143	-3.07451	3.06459	2.19959e-35	2.50456e-33
chr22	39129287	39130559	-1.84266	5.35432	2.23318e-35	2.54153e-33
chr1	223943220	223944423	-2.34555	4.35226	2.24788e-35	2.55696e-33
chr10	133251341	133252635	-2.27122	4.31239	2.26652e-35	2.57686e-33
chr7	38374763	38375676	-2.23879	3.82633	2.32371e-35	2.64055e-33
chr4	140442809	140443614	-2.76541	3.08295	2.32915e-35	2.6454e-33
chr9	35350036	35350661	-2.68394	3.27698	2.36966e-35	2.68966e-33
chr11	17786675	17788037	2.34338	3.99794	2.3705e-35	2.68966e-33
chr10	31958036	31958976	-3.03795	3.37497	2.42135e-35	2.74597e-33
chr1	161163677	161164085	-3.48103	3.48499	2.42875e-35	2.75297e-33
chr7	134278199	134279178	-2.68926	3.53145	2.43897e-35	2.76317e-33
chr11	6598006	6598926	-2.33888	3.91255	2.44566e-35	2.76935e-33
chr8	134429707	134430549	-3.08751	3.31693	2.46015e-35	2.78436e-33
chr17	76227882	76229171	-2.5831	4.03981	2.50095e-35	2.82911e-33
chr7	91997887	91999065	-2.95407	3.45725	2.56897e-35	2.90459e-33
chr1	60135383	60136238	-2.73352	3.1214	2.57643e-35	2.91157e-33
chr10	73357304	73358880	-3.20258	4.88357	2.58795e-35	2.92312e-33
chr12	49276933	49278414	2.82934	3.4897	2.59216e-35	2.92642e-33
chr15	89891772	89892810	2.77724	3.37581	2.60401e-35	2.93831e-33
chr16	81051557	81053126	-2.6166	3.85378	2.60728e-35	2.94054e-33
chr6	163601883	163602712	-3.58832	4.19838	2.68295e-35	3.02436e-33
[truncated: 168,743 more rows]

[truncated: 5 more sheets: Supplementary Table 11, Supplementary Table 12, Supplementary Table 13, Supplementary Table 14, Supplementary Table 15]
